# Supplementary material for: Tumor-specific cholinergic CD4+ T lymphocytes guide immunosurveillance of hepatocellular carcinoma
Source: Nat Cancer. 2023 Aug 28;4(10):1437–54. doi: 10.1038/s43018-023-00624-w (PMC10597839; doi:10.1038/s43018-023-00624-w)
Supplement: Supplementary file 3 — Statistical source data. [file 43018_2023_624_MOESM3_ESM.xlsx]

## Sheet: Fig. 1f
Fig. 1f (% Hepatic immune cells)
	CD4 T cells	CD8 T cells	NKT cells	B cells	NK cells	CD11b+ myeloid cells
Control	10.4	14	15.1	29.1	9.83	12.9
	8.69	10.4	17.8	31.5	8.31	14.1
	8.98	14.5	23.5	27	8.22	7.59
	8.1	12.7	11.3	27.1	7.82	24.7
	6.11	11.3	9.25	15.9	7	42.2
	10	15.9	7.9	33.4	9.88	14.7
Day 5	7.19	16.7	4.25	37.5	10.6	15.3
	11.2	19.1	4.75	25.6	11.5	18.3
	4.48	10.8	19.4	29.6	9.07	17.9
	6.2	13.2	10.5	29.3	6.38	27.3
	5.94	14	6.95	27.7	8.88	27.1
	5.5	12.5	22.4	15.8	6.5	24.9
Day 15	16.9	23.5	3.48	22.5	9.83	15.2
	16.5	20.5	9.73	26.5	7.47	11.1
	15.4	23.5	3.04	29.4	5.58	14.1
	14.6	24.5	6.1	20.3	6.54	17.5
	10.1	15.4	5.91	38	7.92	15.2
	8.67	14	9.72	32.5	9.47	17.5
Day 25	8.5	11.2	7.22	34.5	8.37	21.8
	14.9	23.4	5.73	31.1	4.08	13.3
	10.9	17.4	10.8	26.5	8.31	16.9
	14.5	23.8	6.95	19.6	8.14	15.8
	11.5	14.3	8.69	36.5	5.57	14.5
	14.4	24.1	5.36	24.5	10.5	10.7
Repeats of Fig. 1f (% Hepatic immune cells)
	CD4 T cells	CD8 T cells	NKT cells	B cells	NK cells	CD11b+ myeloid cells
Control	6.82	8.34	24.6	35.8	8.46	8.26
Control	10.1	10.2	18.4	34	10.6	8.2
Control	12	11.8	22.1	27.3	8.36	7.39
Control	11	9.8	22.1	30.9	6.57	10.5
Control	7.87	8.32	30.8	31.3	7.74	6.54
Control	9.7	7.99	31	24.3	6.71	11.5
Control	8.73	9.71	22.2	35.8	7.31	7.8
Control	13.6	11.3	15.3	26.4	9.44	4.18
Control	13.9	21.5	8.84	32.9	4.41	8.58
Control	11	16.4	10.7	33.6	5.82	8.14
Control	10.3	11.6	25.6	14.8	8.56	14.4
HCC	9.46	15.2	7.81	41.3	5.93	11.5
HCC	11.7	22.7	1.98	38.8	4.77	12.1
HCC	15.3	36.2	6.59	20.8	6.92	5.03
HCC	12.1	16.8	10.6	34.6	7.79	9.73
HCC	12.8	21	8.38	26.9	6.97	13.2
HCC	17.1	22.7	8.63	24.7	7.54	4.23
HCC	13.6	24.5	8.24	30.6	5.12	9.15
HCC	15.8	32	4.98	23	5.34	9.59
HCC	16.5	27.7	3.33	20.3	6.12	6.72
HCC	13.8	19.9	22.6	16	5.73	6.23
HCC	15.5	17.5	23.1	11.5	5.87	12.7

## Sheet: Fig. 1h
Fig. 1h (% Survival)
Days	Control	NSG
15		1
16		1
16		1
18		1
22	1
21		1
22		1
22		1
23		1
24	1
25	1
27	1
27	1
27		1
27		1
28	1
28	0
28	0
28	0
28	0
