# Supplementary material for: Tumor-specific cholinergic CD4+ T lymphocytes guide immunosurveillance of hepatocellular carcinoma
Source: Nat Cancer. 2023 Aug 28;4(10):1437–54. doi: 10.1038/s43018-023-00624-w (PMC10597839; doi:10.1038/s43018-023-00624-w)
Supplement: Supplementary file 4 — Statistical source data. [file 43018_2023_624_MOESM4_ESM.xlsx]

## Sheet: Fig. 2b
Fig. 2b (% Chat-GFP+)
	CD4+ T cells	CD8+ T cells	NKT cells
Control	3.56	0.82	1.1
	3.54	0.65	0.51
	1.77	0.44	0.71
	1.48	0.42	0.33
	2.57	0.21	0.64
	1.87	0.64	0.53
Day 5	3.63	0.92	0.92
	3.29	1.44	1.15
	5.1	0.49	0.87
	2.25	0.3	1.01
	1.74	0.2	0.59
	3.9	0.64	1.19
Day 15	3.68	0.86	1.54
	6.32	5.37	1.38
	2.38	0.41	0.75
	2.93	0.86	1.19
	3.25	0.86	1.48
	3.59	0.57	0.88
Day 25	4.92	0.59	1.45
	4.88	1.32	3.3
	8.78	1.95	2.14
	5.86	1.1	1.57
	5.34	1.29	1.16
	8.88	1.87	2.86
Repeats of Fig. 2b (% Chat-GFP+)
	CD4+ T cells	CD8+ T cells	NKT cells
Control	1.09	0.29	0.28
Control	0.51	0.16	0.15
Control	0.7	0.4	0.31
Control	1.44	0.63	1.15
HCC	2.46	0.51	1.81
HCC	2.37	0.26	2.08
HCC	2.94	0.21	1.58
HCC	4.92	0.32	0
Control	3.58	0.15	0.26
Control	3.04	0.22	0.18
Control	2.51	0.14	0.17
Control	3.62	0.16	0.34
Control	4.57	0.37	0.7
Control	3.74	0.26	0.66
HCC	5.76	1.4	0.7
HCC	4.64	0.31	0.21
HCC	4.5	0.34	0.57
HCC	4.33	1.12	0.59
HCC	9.62	1.31	1.95

## Sheet: Fig. 2c-f
Fig. 2c-f
GSE231322
