# Supplementary material for: Tumor-specific cholinergic CD4+ T lymphocytes guide immunosurveillance of hepatocellular carcinoma
Source: Nat Cancer. 2023 Aug 28;4(10):1437–54. doi: 10.1038/s43018-023-00624-w (PMC10597839; doi:10.1038/s43018-023-00624-w)
Supplement: Supplementary file 5 — Statistical source data. [file 43018_2023_624_MOESM5_ESM.xlsx]

## Sheet: Fig. 3b
Fig. 3b (Foxp3+/CD4 T cells %)
	Foxp3+/CD4 T cells (%)
Control	2.72
	2.45
	3.88
	4.77
	2.91
	3.06
Day 5	4.53
	6.88
	2.09
	2.63
	3.85
	3.05
Day 15	9.6
	7.86
	12.8
	11.5
	5.61
	5.38
Day 25	8.96
	14.1
	20.2
	10.7
	8.83
	17.8
Repeats of Fig. 3b (Foxp3+/CD4 T cells %)
	Foxp3+/CD4 T cells (%)
Control	4.59
Control	7.2
Control	5.56
Control	5.16
Control	4.25
Control	3.17
Control	5.2
Control	6.24
Control	6.21
Control	6.49
Control	5.56
Control	4.29
HCC	11.09
HCC	11.03
HCC	12
HCC	10.05
HCC	13.07
HCC	13.94
HCC	9.44
HCC	9.38
HCC	9.98
HCC	17.08
HCC	11.75
HCC	8.92
HCC	7.54
HCC	7.36

## Sheet: Fig. 3c
Fig. 3c (Foxp3+GFP+/CD4 T cells %)
	Foxp3+Chat-GFP+/ CD4 T cells (%)
Control	0.65
	0.22
	0.31
	0.14
	0.3
	0.12
Day 5	0.93
	0.42
	0.66
	0.39
	0.14
	0.42
Day 15	1.14
	1.64
	0.74
	1.26
	0.51
	0.45
Day 25	1.62
	2.81
	4.31
	1.67
	2.11
	4.86
Repeats of Fig. 3c (Foxp3+GFP+/CD4 T cells %)
	Foxp3+Chat-GFP+/ CD4 T cells (%)
Control	0.52
Control	0.94
Control	0.63
Control	0.36
Control	0.56
Control	0.45
Control	0.4
Control	0.61
Control	0.57
Control	0.57
Control	0.47
Control	0.54
HCC	1.48
HCC	1.23
HCC	1
HCC	2.22
HCC	4.39
HCC	2.24
HCC	0.87
HCC	1.24
HCC	1.86
HCC	3.08
HCC	1.25
HCC	1.43
HCC	1.3
HCC	0.86

## Sheet: Fig. 3d
Fig. 3d (Foxp3-GFP+/CD4 T cells %)
	Foxp3-Chat-GFP+/ CD4 T cells (%)
Control	2.91
	3.32
	1.46
	1.34
	2.27
	1.75
Day 5	2.7
	2.87
	4.44
	1.86
	1.6
	3.48
Day 15	2.54
	4.68
	1.64
	1.67
	2.74
	3.14
Day 25	3.3
	2.07
	4.47
	4.19
	3.23
	4.02
Repeats of Fig. 3d (Foxp3-GFP+/CD4 T cells %)
	Foxp3-Chat-GFP+/ CD4 T cells (%)
Control	1.31
Control	2.54
Control	1.92
Control	1.89
Control	2.37
Control	3.26
Control	0.2
Control	0.14
Control	0.38
Control	0.35
Control	0.38
Control	0.7
HCC	3.07
HCC	2.37
HCC	1.44
HCC	3.21
HCC	6.59
HCC	2.36
HCC	1.08
HCC	1.07
HCC	1.78
HCC	2.16
HCC	0.85
HCC	1.54
HCC	1.5
HCC	0.98

## Sheet: Fig. 3f
Fig. 3f (% of CD4+ T cells)
	PD-1+GFP-	PD-1+GFP+	PD-1-GFP+	PD-1-GFP-
Control	21.3	1.78	1.26	75.6
	30.9	2.13	2.19	64.7
	25.3	2.35	1.74	70.6
	26.9	3.54	2.8	66.8
	7.27	1.32	2.73	88.7
HCC	40.3	4.33	2.33	53.1
	55	4.42	1.12	39.4
	29.4	2.27	2.16	66.1
	34.9	4.74	2.04	58.4
	37.9	7.1	1.18	53.8
	26.4	4.33	3.18	66
	30.9	5.65	2.09	61.4

## Sheet: Fig. 3g
Fig. 3g (MFI of Ki67 x10e4)
	Ki67 MFI (GFP-Foxp3-)	Ki67 MFI (GFP-Foxp3+)	Ki67 MFI (GFP+Foxp3-)	Ki67 MFI (GFP+Foxp3+)
HCC	5344	30951	34949	58181
HCC	3591	20410	32343	52261
HCC	6923	28251	34808	55464
HCC	11860	31400	75343	115291
HCC	5083	29313	37405	57449
HCC	14520	36995	49999	68073
Repeats of Fig. 3g (MFI of Ki67 x10e4)
	Ki67 MFI (GFP-Foxp3-)	Ki67 MFI (GFP-Foxp3+)	Ki67 MFI (GFP+Foxp3-)	Ki67 MFI (GFP+Foxp3+)
HCC	6241	15919	15816	25152
HCC	8271	19146	40999	52703
HCC	6253	17531	39451	49027
HCC	8660	15804	33314	42775
HCC	7157	11533	18255	20530
HCC	6232	8494	22528	19545
HCC	6555	15464	37106	41484
HCC	5381	13118	24722	37433
HCC	5569	18303	42503	64520
HCC	3469	9180	10233	16046
HCC	4536	11053	13787	24333
HCC	8212	29491	19984	64962
HCC	4135	22125	35515	48336
