# Supplementary material for: Tumor-specific cholinergic CD4+ T lymphocytes guide immunosurveillance of hepatocellular carcinoma
Source: Nat Cancer. 2023 Aug 28;4(10):1437–54. doi: 10.1038/s43018-023-00624-w (PMC10597839; doi:10.1038/s43018-023-00624-w)
Supplement: Supplementary file 6 — Statistical source data. [file 43018_2023_624_MOESM6_ESM.xlsx]

## Sheet: Fig. 4a,b
Fig. 4a,b
GSE231322

## Sheet: Fig. 4d
Fig. 4d
clone_id	GFP+ C1	GFP+ C2	GFP+ C3	GFP+ C4	GFP+ C5	GFP+ C6	GFP+ C7	GFP+ C8	GFP+ C9	GFP+ C10	GFP+ C11	GFP- C1	GFP- C2	GFP- C3	GFP- C4	GFP- C5	GFP- C6	GFP- C7	GFP- C8	GFP- C9	GFP- C10	GFP- C11
1	0	1	48	1	22	15	0	0	0	137	2	0	0	8	1	0	1	0	0	0	5	0
3	0	5	71	5	43	14	2	0	0	0	0	0	0	10	0	4	5	2	0	0	0	0
5	0	0	72	3	30	11	0	0	0	0	1	0	1	13	1	9	5	2	0	0	0	1
10	0	1	43	2	14	5	2	0	0	0	0	0	0	9	0	4	0	0	0	0	0	0
14	0	0	4	0	0	1	0	0	0	0	0	0	2	32	0	4	9	1	0	0	0	1
21	0	1	11	2	10	0	0	0	0	0	0	0	1	1	0	0	0	1	0	0	0	0
22	0	0	8	0	6	2	0	0	0	0	0	0	0	8	0	1	1	0	0	0	0	0
25	0	0	0	0	0	0	0	0	0	0	0	0	0	27	0	1	2	2	0	0	0	0
32	0	1	8	0	5	1	0	0	0	0	0	0	0	2	0	1	0	0	0	0	0	0
42	0	0	8	0	3	1	0	0	0	0	0	0	0	1	0	1	2	0	0	0	0	0
49	0	0	4	0	3	7	0	0	0	0	0	0	3	3	0	1	0	0	0	0	0	0
54	0	0	5	0	2	1	0	0	0	0	1	0	0	2	0	1	0	0	0	0	0	0
63	0	1	5	0	3	0	0	0	0	0	0	0	0	5	0	0	1	1	0	0	0	0
64	0	1	6	0	5	2	0	0	0	0	0	0	0	1	0	0	0	0	0	0	0	0
83	0	1	8	2	3	0	0	0	0	0	0	0	0	0	0	0	0	0	0	0	0	0
124	0	0	6	1	0	1	0	0	0	0	0	0	1	0	0	0	0	0	0	0	0	0
133	0	0	7	0	2	0	0	0	0	0	0	0	0	0	0	0	0	0	0	0	0	0
134	0	0	0	0	0	0	0	0	0	0	0	0	0	5	0	1	2	1	0	0	0	0
140	0	0	4	0	1	0	0	0	0	0	0	0	0	0	0	0	0	0	0	0	0	0
209	0	0	0	0	0	0	0	0	0	0	0	0	0	3	0	0	1	2	0	0	0	0
222	0	0	3	0	0	0	0	0	0	0	0	0	0	1	0	0	0	0	0	0	0	0
248	0	0	2	0	1	0	0	0	0	0	0	0	1	1	0	0	0	0	0	0	0	0
266	0	0	3	0	0	0	0	0	0	0	0	0	0	0	0	0	0	0	0	0	0	0
461	0	0	3	0	0	0	0	0	0	0	0	0	0	0	0	0	0	0	0	0	0	0
862	0	0	1	0	0	1	0	0	0	0	0	0	0	0	0	0	0	0	0	0	0	0

## Sheet: Fig. 4e
Fig. 4e (GFP+/CD4 T cells %)
Control (%GFP/CD4 T)	HCC (%GFP/CD4 T)	OT-II control (%GFP/CD4 T)	OT-II HCC (%GFP/CD4 T)
2.42	9.04	5.5	4.14
2.99	2.5	2.36	4.84
1.87	3.99	2.31	3.61
1.26	5.8	1.96	3.82
2.27	9.08	4	5.04
3.64	8.94	1.77
Repeats of Fig. 4e (GFP+/CD4 T cells %)
Control (%GFP/CD4 T)	HCC (%GFP/CD4 T)	OT-II control (%GFP/CD4 T)	OT-II HCC (%GFP/CD4 T)
1.8	8.14	4.87	2.99
2.05	2.21	1.97	3.69
1.14	3.5	0.83	0.9
0.63	4.98	1.98	11.9
1.34	6.85	1.58	2.87
0.42	2.91	3.66	3.39
3.49	4.38	1.51	4.86
2.38	3.5	11.6	2.75
1.63	2.67	8.77	4.65
2.51	4.32	3.11	8.31
4.42	2.7	3.73	6.84
3.52	3.48	3.76
	2.97
	8.73

## Sheet: Fig. 4g
Fig. 4g (% Chat-GFP+)
	Control	HCC
TCR vβ5+	0.51	1.07
	0.58	0.34
	3.31	0.54
	1.52	0.8
	0.8	1.03
	0.12	0.49
	0.59
TCR vβ5-	13.01	5.92
	4.26	10.67
	16.01	7.93
	16.05	14.16
	8.22	16.6
	10.18	16.62
	9.81

## Sheet: Fig. 4k
Fig. 4k (% Chat-GFP+)
	TCR vβ5+	TCR vβ5-
Tet-On OVA HCC	1.85	17.58
	3.56	13.27
	0.48	12.55
Tet-On OVA HCC + Dox	47.53	27.68
	43.75	27.93
	34.09	25.21
