# Supplementary material for: Tumor-specific cholinergic CD4+ T lymphocytes guide immunosurveillance of hepatocellular carcinoma
Source: Nat Cancer. 2023 Aug 28;4(10):1437–54. doi: 10.1038/s43018-023-00624-w (PMC10597839; doi:10.1038/s43018-023-00624-w)
Supplement: Supplementary file 7 — Statistical source data. [file 43018_2023_624_MOESM7_ESM.xlsx]

## Sheet: Fig. 5a
Fig. 5a (tumor-free)				Fig. 5a (survival)
Days after injection	Chatfl/fl (n=14)	Chatfl/fl;CD4-Cre (n=20)		Days after injection	Chatfl/fl (n=14)	Chatfl/fl;CD4-Cre (n=20)
25		1		26		1
28		1		29		1
31		1		34		1
18		1		23		1
27	1			29	1
29		1		33		1
33		1		36		1
36		0		36		0
33		1		33		1
36	0			36	0
36		0		36		0
27		1		29		1
35		1		36		0
36		0		36		0
31	1			36	1
36		0		36		0
36		0		36		0
36	0			36	0
31		1		36		1
36		0		36		0
36	0			36	0
36	0			36	0
28	1			29	1
36		1		36		0
36	0			36	0
36	1			36	0
32		1		26		0
28		1		30		1
31		1		35		1
36	0			36	0
36	0			36	0
36	0			36	0
36	0			36	0
36	0			36	0
Repeat of Fig. 5a (tumor-free)				Repeat of Fig. 5a (survival)
Days after injection	Chat-f/f	Cd4-Cre;Chat-f/f		Days after injection	Chat-f/f (n=14)	Cd4-Cre;Chat-f/f (n=13)
20		1		29		1
23		1		30		1
10		1		16		1
20		1		25		1
31	0			31	0
26	1			31	0
25		1		31		0
26		1		31		0
25	1			31	0
20		1		31		0
25	1			30	1
31		0		31		0
17		1		31		0
31	0			31	0
31	0			31	0
31	0			31	0
29	1			31	0
29	1			31	0
27	1			31	0
27	1			31	0
12		1		18		1
31	0			31		0
22		1		31	0
31	0			31	0
31	1			31	1
13		1		28		1
17		1		31		1

## Sheet: Fig. 5c
Fig. 5c (tumor nodules)
Chat-f/f	CD4-Cre;Chat-f/f
20	29
6	64
3	69
6	12
31	6
8	48
17	11
24	55
23	16
15	50
9	38
	23
Repeats of Fig. 5c (tumor nodules)
Chatfl/fl	Chatfl/fl;CD4-Cre
24	100
34	60
18	24
2	100
36	68
2	98
44	205
54	5
134	63
3	180
0	41
6	63
14	120
22	8
98	91
110	49
45	115
27	40
40	88
0	38
5	26
8	49
25	105
105	101
	125

## Sheet: Fig. 5d
Fig. 5d (Liver weight)
Chat-f/f	CD4-Cre;Chat-f/f
1.69	1.6
1.31	4.27
1.28	5.49
1.41	1.44
3.16	1.19
1.62	4.7
1.57	1.06
1.64	5.55
1.85	1.33
1.39	4.23
1.38	2.29
	2.37
Repeats of Fig. 5d (Liver weight)
Chatfl/fl	Chatfl/fl;CD4-Cre
1.27	5.34
2.08	1.7
1.47	1.34
1.29	4.4
1.97	2.02
0.957	4.21
0.796	1.681
0.956	0.999
1.405	1.009
0.824	1.306
1.25	2.64
0.91	1.96
1.09	6.66
0.97	1.33
3.26	2.59
1.98	1.19
1.68	3.39
1.43	1.14
1.8	2.3
0.82	1.4
0.84	1.32
0.84	1.28
0.89	4.04
3.73	2.79
	3.55

## Sheet: Fig. 5e
Fig. 5e (%Liver/BW)
Chatfl/fl	Chatfl/fl;CD4-Cre
8.78	8.2
5.86	19.7
5.57	22.98
5.47	6.52
12.61	5.37
6.73	21.17
7.43	5.35
7.41	23.41
7.94	6.09
6.53	17.75
6	9.61
	9.11
Repeats of Fig. 5e (%Liver/BW)
Chatfl/fl	Chatfl/fl;CD4-Cre
4.71429	7.3087
4.16754	4.94554
5.40113	5.12183
7.76243	8.1118
4.68182	9.52381
4.36148	9.12052
4.31894	22.63
5.04863	4.71798
5.49264	8.9993
11.7224	5.62382
9.06593	11.2029
5.89474	5.91593
5.25156	10.885
6.18132	6.5666
4.17941	4.75847
4.09756	5.77617
4.1116	14.7445
4.49495	9.81013
18.098	15.6044

## Sheet: Fig. 5g
Fig. 5g (Tumor or lesion incidence %)
	Chatfl/fl	Chatfl/fl;CD4-Cre
tumor	14	27
no tumor	15	9

## Sheet: Fig. 5i
Fig. 5i (MYC+ non-tumor area%)
Chat-f/f	CD4-Cre;Chat-f/f
9.618	4.612
7.038	16.015
4.823	29.292
6.417	26.168
3.132	10.083
13.559	8.271
6.744	13.13
2.504	13.28
3.452	19.579
1.615
5.175

## Sheet: Fig. 5j
Fig. 5j (immune cell clusters)
Chat-f/f	CD4-Cre;Chat-f/f
1.74776	1.22571
1.46005	0.918217
1.48148	0.332237
2.59714	0.449541
1.24528	1.22534
1.5	0.592768
2.88215	0.298348
1.12723	0.325945
0.924157	0.301587
0.582952
0.615607

## Sheet: Fig. 5k
Fig. 5k (# immune cells in largest cluster)
Chat-f/f	CD4-Cre;Chat-f/f
85	66
102	42
69	50
108	33
67	48
67	50
70	44
63	49
68	26
45
42

## Sheet: Fig. 5l
Fig. 5l (CD3+ T cells/MNCs %)
Chatfl/fl	Chatfl/fl;CD4-Cre
5.54	6.21
15.7	1.13
19.7	4.56
15.8	20.1
8.64	17
18.8	4.09
15.8	10.9
14.5	5.92
9.97	11.1
17.2	7.01
18.5	10.5
	10.3
Repeats of Fig. 5l (CD3+ T cells/MNCs %)
Chatfl/fl	Chatfl/fl;CD4-Cre
20.6	5.92
15	20
21.5	5.7
19.3	21.3
24.6	3.46
18.1	2.56
38.4	7.1
21.3	28.8
3.29	4.56
33.9	3.22

## Sheet: Fig. 5n
Fig. 5n (IFN-γ+/CD4 T cells %)
Chat-f/f	CD4-Cre;Chat-f/f
5.24	4.73
5.61	7.19
9.04	3.13
6.1	6.69
9.1	7.61
8.81	3.32
7.71	2.93
9.04	3.4
7.18	1.56
6.8	8.8
6.97	9.69
Repeats of Fig. 5n (IFN-γ+/CD4 T cells %)
Chatfl/fl	Chatfl/fl;CD4-Cre
5.85	4.93
11.1	2.35
5.33	1.98
7.59	5.09
7.1	8.12
14.3	8.25
19.1

[truncated: 2 more sheets: Fig. 5o, Fig. 5p]
