# Supplementary material for: Tumor-specific cholinergic CD4+ T lymphocytes guide immunosurveillance of hepatocellular carcinoma
Source: Nat Cancer. 2023 Aug 28;4(10):1437–54. doi: 10.1038/s43018-023-00624-w (PMC10597839; doi:10.1038/s43018-023-00624-w)
Supplement: Supplementary file 8 — Statistical source data. [file 43018_2023_624_MOESM8_ESM.xlsx]

## Sheet: Fig. 6b
Fig. 6b (CD25+/Foxp3+CD4+ T cells %)
Chatfl/fl	Chatfl/fl;CD4-Cre
19.46	31.67
27.38	36.16
26.28	51.23
24.88	27.09
38.19	42.58
30.55	28.52
25.5	30.91
20.6	49.78
21.34	43.03
Repeats of Fig. 6b (CD25+/Foxp3+CD4+ T cells %)
Chatfl/fl	Chatfl/fl;CD4-Cre
50.7	41.3
23	49.1
21.9	26.1
28.2	43.6
12.8	28.6
22.7	62.3
23.3	13
19.8	23.3
25.3	47.3
20.7	36
40.6	42.7
	36

## Sheet: Fig. 6c
Fig. 6c (MFI on CD25 in Foxp3+CD4+ T cells)
Chatfl/fl	Chatfl/fl;CD4-Cre
851	1286
881	1405
878	1752
835	949
1296	1510
1182	982
973	1062
703	2089
737	1609
Repeats of Fig. 6c (MFI on CD25 in Foxp3+CD4+ T cells)
Chatfl/fl	Chatfl/fl;CD4-Cre
1368	978
795	996
567	1711
691	365
601	614
576	1011
560	685
561	1281
993	786
716	1029
470	1163
	966

## Sheet: Fig. 6f
Fig. 6f (# tumor nodules/mm2 section)
	IgG	α-CD25
Chatfl/fl	0.108108	0
	0.5163	0.865922
	0.169492	0.3003
	0.166667	0.192771
	0.125	0.547009
	0.62963	0.060606
	0.571429	0.008547
		0
		0.136139
Chatfl/fl;CD4-Cre	0.094044	1.21723
	0.64133	1.00823
	1.69173	0.740741
	0.403361	0.507937
	0.4884	0.581717
	2	0.16791
	2.5	0.895652

## Sheet: Fig. 6h
Fig. 6h (# tumor clones/mm2 section)
	IgG/PBS	α-CD4	α-NK1.1
Chat-fl/fl	0.566038	0.111111	1.65898
	0.677632	0.430168	0.469565
	0.08222	0.215686	0.21785
	0.372093	0.325	0.949749
	0.330097	0.261723	1.05263
	0.674286	0.410448	1.0289
	0.160305	0.294643	1.18033
	0.113208	0.42517	0.838095
			0.783133
CD4-Cre;Chat-fl/fl	1.73755	0.384154	0.704307
	0.815789	0.879121	0.15
	0.598425	0.610526	0.504501
	1.0194	0.436275	1.57303
	0.503937	0.053097	0.207433
	0.828482	0.490099
	0.239669	0.253906
		0.564885

## Sheet: Fig. 6i
Fig. 6i (%Lv/BW)
	IgG/PBS	α-CD4	α-NK1.1
Chat-fl/fl	15.3126	4.42065	25.4704
	5.88926	6.67055	5.16913
	4.15377	5.41881	6.35455
	4.99048	5.14735	10.9107
	4.80902	7.17734	6.73695
	8.12965	5.35339	8.5167
	4.67317	5.88546	12.6379
	5.15924	20.344	6.63909
			4.43936
CD4-Cre;Chat-fl/fl	8.92764	4.79137	4.2098
	6.57997	13.4566	12.674
	4.83985	9.83713	5.06149
	6.42652	8.08651	19.6848
	5.95839	4.40387	4.61538
	19.1816	16.3117
	5.54398	5.17298
	32.1327	5.77196
