# Supplementary material for: Tumor-specific cholinergic CD4+ T lymphocytes guide immunosurveillance of hepatocellular carcinoma
Source: Nat Cancer. 2023 Aug 28;4(10):1437–54. doi: 10.1038/s43018-023-00624-w (PMC10597839; doi:10.1038/s43018-023-00624-w)
Supplement: Supplementary file 9 — Statistical source data. [file 43018_2023_624_MOESM9_ESM.xlsx]

## Sheet: Fig. 7b
Fig. 7b (PD-1+/Tconvs %)
Chatfl/fl	Chatfl/fl;CD4-Cre
11.05	18.4
12.6	25.52
17.9	35.94
12.42	21.13
20.7	26.6
22.97	23.32
4.52	21.91
12.02	33.94
	31.93

## Sheet: Fig. 7c
Fig. 7c (PD-1+/Tconvs %)
LW/ BW (%)	Chatfl/fl	Chatfl/fl;CD4-Cre
4.36148	2.44
4.31894	11.05
5.04863	12.6
5.49264	17.9
11.7224	12.42
5.25156	20.7
6.18132	22.97
4.17941	4.52
4.09756	12.02
4.75847		23.32
5.77617		21.91
14.7445		33.94
9.81013		31.93
9.52381		18.4
9.12052		25.52
22.63		35.94
4.71798		21.13
8.9993		26.6

## Sheet: Fig. 7f
Fig. 7f (# Tumor modules / mm2 section)
	IgG	α-PD-1
Chatfl/fl	1.09	0.116
	0.462	0.685
	0.27	0.65
	0.561	0.563
	0.202	0.17
	0.078	0.061
	0.029	0.172
	0.691	0.274
	0	0.62
	0.205	0.456
	0.333
	0.697
Chatfl/fl;CD4-Cre	0.76	0.061
	1.473	0.595
	0.583	0.522
	0.2	0.61
	1.117	0.832
	0.935	0.214
	0.997	0.565
	0.278	0.226
	0.405	0.095
	0.779	0
		0
