# Supplementary material for: Tumor-specific cholinergic CD4+ T lymphocytes guide immunosurveillance of hepatocellular carcinoma
Source: Nat Cancer. 2023 Aug 28;4(10):1437–54. doi: 10.1038/s43018-023-00624-w (PMC10597839; doi:10.1038/s43018-023-00624-w)
Supplement: Supplementary file 10 — Statistical source data. [file 43018_2023_624_MOESM10_ESM.xlsx]

## Sheet: Fig. 8b
Fig. 8b (Ca2+ flux peak)
Chatfl/fl	Chatfl/fl;CD4-Cre
2.03	2.27
1.54	1.65
1.95	2.15
1.45	1.8

## Sheet: Fig. 8c
Fig. 8c (Ca2+ flux AUC)
Chatfl/fl	Chatfl/fl;CD4-Cre
309	338
239	266
302	319
159	174

## Sheet: Fig. 8e
Fig. 8e (Nuclear NFAT intensity ratio)
Chatfl/fl		Chatfl/fl;CD4-Cre
Control	α-CD3	Control	α-CD3	Ach	Ach+α-CD3	Nic	Nic+α-CD3	Oxo-M	Oxo-M+α-CD3
0.831476	0.261436	0.099619	0.263999	0.17043	0.31236	0.076387	0.186871	0.504332	0.085201
0.064445	0.428414	0.1141	0.176361	0.226734	0.129929	0.107686	0.57707	0.177138	0.443405
0.227899	0.325891	0.132336	0.442506	0.055995	0.21697	0.085458	0.211213	0.190773	0.102333
0.118065	0.097749	0.119157	0.567219	0.089735	0.087567	0.149108	0.249817	0.156009	0.111322
0.252423	0.122713	0.119015	0.746946	0.065254	0.118159	0.071853	0.117786	0.10292	0.240284
0.284977	0.180013	0.067666	0.277877	0.123778	0.215293	0.109464	0.30714	0.19746	0.082452
0.065964	0.17139	0.049931	0.242505	0.101045	0.120787	0.110659	0.152766	0.120226	0.294985
0.202281	0.076399	0.186028	0.313272	0.075087	0.095023	0.110797	0.142794	0.08116	0.239673
0.188014	0.132913	0.040931	0.162495	0.073211	0.12494	0.207131	0.565885	0.149739	0.155211
0.087929	0.07214	0.102929	0.161042	0.139615	0.112502	0.14441	0.223657	0.113847	0.148325
0.075727	0.110606	0.173679	0.347227	0.221857	0.100523	0.072401	0.250268	0.074399	0.131171
0.074823	0.227846	0.135338	0.251147	0.401905	0.045881	0.352647	0.181817	0.094151	0.122613
0.067411	0.093385	0.111279	0.25141	0.107862	0.144978	0.257251	0.074993	0.089984	0.08181
0.14985	0.296411	0.196127	0.220763	0.127237	0.046996	0.166076	0.130359	0.118037	0.171983
0.243271	0.168393	0.126735	0.164913	0.130134	0.175939	0.138025	0.1556	0.091647	0.164708
0.131339	0.094972	0.074203	0.175169	0.140054	0.057398	0.136749	0.062524	0.217082	0.407215
0.228398	0.170125	0.072835	0.113879	0.167923	0.084184	0.191191	0.063521	0.159922	0.29481
0.087139	0.039675	0.121584	0.165475	0.163313	0.077325	0.184898	0.089409	0.168318	0.246806
0.086778	0.056281	0.127386	0.217956	0.103359	0.047389	0.31314	0.044569	0.137794	0.378057
0.096041	0.137722	0.088704	0.208434	0.137874	0.039909	0.184288	0.221073	0.166752	0.177764
0.051939	0.178251	0.175262	0.496299	0.088483	0.129961	0.322786	0.191217	0.155897	0.11591
0.111214	0.162133	0.047265	0.374088	0.067786	0.060424	0.343921	0.244639	0.097227	0.235867
0.088428	0.161152	0.153433	0.207875	0.101516	0.043962	0.076613	0.038721	0.115842	0.198364
0.069047	0.124915	0.076627	0.113664	0.109499	0.067175	0.092109	0.123987	0.184288	0.148711
0.136112	0.394889	0.129612	0.329033	0.069898	0.154747	0.138658	0.166582	0.189621	0.086385
0.090102	0.39108	0.135299	0.400913	0.092934	0.141962	0.149867	0.112763	0.098717	0.121738
0.070585	0.179906	0.189103	0.13276	0.120098	0.056036	0.194532	0.168832	0.140444	0.132763
0.120712	0.267843	0.109567	0.141561	0.162151	0.17876	0.145169	0.111908	0.213611	0.099357
0.26708	0.161582	0.062795	0.119797	0.071511	0.407804	0.067514	0.19971	0.180582	0.130875
0.043213	0.124014	0.05622	0.178889	0.188653	0.107382	0.133144	0.12904	0.17774	0.214815
0.179261	0.073711	0.177851	0.18079	0.137704	0.071132	0.093589	0.087887	0.077122	0.117656
0.088333	0.179279	0.295967	0.124005	0.202144	0.188263	0.081737	0.097685	0.165863	0.184109
0.077921	0.182458	0.173609	0.157843	0.099816	0.035088	0.090514	0.164396	0.186875	0.222497
0.060012	0.093466	0.085939	0.134424	0.127559	0.04534	0.044686	0.048736	0.085609	0.116587
0.152517	0.075339	0.156912	0.178072	0.11208	0.050099	0.054545	0.147027	0.197368	0.145597
0.066305	0.199249	0.107932	0.388715	0.189957	0.107529	0.167537	0.231002	0.148765	0.206397
0.077226	0.154802	0.035453	0.297605	0.158764	0.218813	0.166049	0.143491	0.075734	0.237117
0.118627	0.076738	0.241853	0.146286	0.058916	0.265978	0.085294	0.221392	0.099331	0.096868
0.083323	0.049799	0.189356	0.235015	0.072067	0.206487	0.421032	0.169833	0.056346	0.14112
0.088318	0.063867	0.141994	0.231946	0.142657	0.032037	0.069496	0.201035	0.085807	0.192321
0.073763	0.618998	0.063385	0.233053	0.051307	0.088732	0.064283	0.128177	0.167898	0.144725
0.134451	0.115402	0.078056	0.213314	0.086581	0.038084	0.048693	0.128086	0.181682	0.12227
0.079488	0.068801	0.1336	0.217079	0.151795	0.045313	0.253777	0.145561	0.080849	0.161614
0.070959	0.375624	0.035619	0.124471	0.096135	0.029658	0.274539	0.152193	0.076429	0.227453
0.080245	0.244254	0.05983	0.110752	0.055594	0.110753	0.081095	0.112145	0.13756	0.123141
0.061251	0.18708	0.101815	0.191247	0.110987	0.223393	0.069136	0.136749	0.070094	0.113187
0.138116	0.060233	0.024669	0.145568	0.12942	0.199819	0.170812	0.173483	0.100838	0.113648
0.076291	0.209723	0.074169	0.21954	0.065778	0.296527	0.09084	0.096579	0.192376	0.138627
0.066407	0.164939	0.200533	0.182384	0.177327	0.326777	0.188446	0.281574	0.176983	0.196997
0.145284	0.222674	0.285035	0.128767	0.08045	0.22924	0.13883	0.436124	0.151949	0.174694
0.106137	0.398748	0.119932	0.197882	0.174018	0.21725	0.162398	0.213387	0.134202	0.279659
0.168123	0.1425	0.17401	0.057201	0.058502	0.151822	0.043739	0.251947	0.160561	0.400995
0.162366	0.104255	0.073995	0.121427	0.044094	0.109675	0.06144	0.319473	0.017818	0.142087
0.30257	0.102696	0.218609	0.193317	0.092069	0.085552	0.157188	0.184122	0.122995	0.15365
0.117137	0.17606	0.138812	0.19608	0.216786	0.145968	0.0488	0.190938	0.252584	0.164237
0.097454	0.109879	0.07861	0.210587	0.138419	0.120141	0.066561	0.204824	0.151782	0.11686
0.091761	0.120134	0.221856	0.155578	0.088581	0.365045	0.065369	0.209857	0.392632	0.342934
0.167108	0.072915	0.098863	0.166199	0.079821	0.122729	0.220863	0.29049	0.132837	0.141762
0.141488	0.143839	0.126429	0.189309	0.112913	0.092577	0.040101	0.30286	0.193752	0.14239
0.166845	0.07908	0.121728	0.227678	0.278766	0.078133	0.057941	0.214002	0.288313	0.097033
0.064116	0.165415	0.073507	0.127477	0.350785	0.361115	0.145756	0.198599	0.192397	0.123303
0.156678	0.023257	0.186319	0.195517	0.204021	0.25879	0.061688	0.138551	0.177853	0.28744
0.068209	0.332532	0.075651	0.178457	0.056891	0.20399	0.035147	0.249245	0.097489	0.113189
0.155549	0.130416	0.083064	0.126624	0.15978	0.18601	0.120553	0.227044	0.090329	0.135223
0.071146	0.206627	0.154388	0.132032	0.172545	0.173892	0.107527	0.092021	0.170195	0.148945
0.12814	0.17847	0.131291	0.192256	0.100009	0.07162	0.123948	0.176411	0.251655	0.18366
0.118885	0.168086	0.206391	0.175149	0.161748	0.14517	0.218918	0.152896	0.243318	0.173775
0.06402	0.157692	0.106482	0.12511	0.081565	0.050952	0.061847	0.149491	0.157598	0.168574
0.054213	0.141011	0.11417	0.152003	0.242252	0.057556	0.067685	0.166115	0.140348	0.099553
0.184154	0.120347	0.220657	0.169114	0.220506	0.038976	0.034577	0.108157	0.294194	0.140286
0.168708	0.26218	0.124789	0.141938	0.161823	0.138862	0.063864	0.132663	0.11237	0.279295
0.09128	0.141328	0.055408	0.159379	0.180299	0.202337	0.119647	0.204472	0.130778	0.108239
0.105719	0.179758	0.053215	0.129889	0.20764	0.132912	0.100161	0.104612	0.113606	0.151229
0.099303	0.063745	0.180844	0.222038	0.108063	0.064803	0.191407	0.148362	0.181421	0.189761
0.057952	0.403796	0.088641	0.109675	0.111997	0.070812	0.237144	0.137615	0.122889	0.354104
0.091297	0.190166	0.073175	0.092156	0.079692	0.144572	0.289929	0.083338	0.144111	0.120626
0.296704	0.052442	0.08251	0.078698	0.063448	0.16898	0.135729	0.169416	0.17361	0.245772
0.279947	0.179571	0.068501	0.193706	0.091663	0.106126	0.197443	0.135328	0.100591	0.141925
0.246405	0.175037	0.169538	0.172346	0.055462	0.08718	0.179512	0.088938	0.2951	0.149319
0.105749	0.226679	0.051363	0.14821	0.151617	0.059405	0.156164	0.1431	0.197654	0.249484
0.151353	0.197212	0.035249	0.167398	0.084639	0.13065	0.175847	0.198141	0.139763	0.115422
0.134604	0.154813	0.033556	0.14935	0.057815	0.162134	0.187648	0.350901	0.201556	0.239644
0.22004	0.197491	0.094508	0.1965	0.057426	0.178008	0.077565	0.244789	0.12038	0.121419
0.119793	0.099572	0.094545	0.185807	0.096728	0.139263	0.083364	0.14893	0.23337	0.083144
0.129307	0.072945	0.101011	0.070286	0.091255	0.104353	0.097841	0.126602	0.242889	0.07331
0.101792	0.180816	0.056555	0.071044	0.03053	0.052226	0.044277	0.073322	0.20302	0.138553
0.15321	0.085539	0.076938	0.117335	0.064457	0.174354	0.271902	0.281333	0.347845	0.112832
0.199164	0.1452	0.121135	0.044151	0.227999	0.042669	0.168389	0.159608	0.156377	0.10752
0.147619	0.093721	0.063525	0.127878	0.127695	0.057996	0.11771	0.148747	0.227063	0.464516
0.102887	0.137454	0.195115	0.164077	0.151529	0.07329	0.076836	0.129491	0.069631	0.163088
0.215896	0.171111	0.051981	0.191438	0.11407	0.20728	0.190575	0.08394	0.142759	0.134755
0.122707	0.236118	0.086193	0.170194	0.179698	0.19248	0.166417	0.111673	0.166719	0.134738
0.114369	0.113922	0.296589	0.222754	0.040215	0.137122	0.078567	0.103411	0.154373	0.168308
0.098684	0.116786	0.171178	0.12413	0.052651	0.181952	0.156964	0.060275	0.168723	0.163769
0.052085	0.151963	0.076136	0.110535	0.067769	0.272229	0.057579	0.185856	0.165107	0.133711
0.104997	0.224079	0.054459	0.054359	0.253524	0.067323	0.036751	0.091893	0.073118	0.084564
0.077464	0.084429	0.080166	0.148755	0.194286	0.083506	0.116876	0.180945	0.188855	0.077565
0.077306	0.14799	0.032654	0.146628	0.138778	0.040806	0.077354	0.136973	0.128574	0.14232
0.110708	0.115478	0.224217	0.143187	0.112124	0.067927	0.036815	0.093032	0.116587	0.122733
0.089445	0.080439	0.047156	0.112407	0.117694	0.076676	0.055582	0.294938	0.168796	0.119536
0.108325	0.178947	0.068986	0.158574	0.062681	0.080128	0.190641	0.099134	0.113984	0.169703
0.095861	0.170003		0.072828	0.090367	0.060963	0.030392	0.170478	0.150954	0.170415
0.084224	0.127865		0.098466	0.066154	0.153464	0.045053	0.456487	0.228227	0.149184
0.113332	0.078246		0.111196	0.118449	0.111098	0.077342	0.194142	0.097274	0.197248
0.132692	0.31589		0.199418	0.095933	0.041894	0.19229	0.071348	0.166588	0.17289
0.10877	0.164073		0.123382	0.09851	0.06805	0.090705	0.057338	0.19702	0.400568
0.100311	0.12876		0.291309	0.160463	0.162799	0.076729	0.194964	0.135804	0.240126
0.064008	0.306047		0.100449	0.059455	0.089592	0.058122	0.113915	0.188473	0.118595
0.126549	0.079925		0.132236	0.044043	0.06615	0.187405	0.062055	0.170874	0.129345
0.134992	0.144382		0.087613	0.06137	0.192302	0.124053	0.055004	0.112593	0.1081
0.094466	0.155391		0.180223	0.235403	0.157848	0.060092	0.07396	0.062107	0.227259
0.090978	0.200738		0.180484	0.239912	0.097593	0.039214	0.179726	0.389892	0.153377
0.169598	0.06954		0.205471	0.162966	0.110945	0.108127	0.048099	0.146143	0.336313
0.190747	0.163197		0.079711	0.039765	0.071357	0.147274	0.419298	0.07425	0.19983
0.126754	0.089112		0.088674	0.096968	0.066208	0.146606		0.11139	0.151075
0.10651	0.100666		0.108174	0.197074	0.120305	0.166486		0.185552	0.110649
0.06079	0.207032		0.132381	0.038058	0.039696	0.066538		0.087154	0.151881
0.101339	0.073834		0.192734	0.097502	0.109979	0.158598		0.305635	0.094464
0.07545	0.20657		0.07278	0.105241	0.063799	0.059271		0.13957	0.062009
0.076746	0.060716		0.144927	0.052601		0.045237		0.069721	0.199511
0.040343	0.061411		0.147776	0.163233		0.080374		0.137517	0.491025
0.098828	0.210456		0.093974	0.175799		0.066678		0.140161	0.850616
0.043335	0.125906		0.198272	0.151857		0.191616		0.170066	0.465283
0.067074	0.13383		0.202468	0.243751		0.309625		0.095341	0.231035
0.085416	0.118966		0.103046	0.157885		0.097593		0.107946	0.266571
0.071972	0.160582		0.10214	0.139669		0.212902		0.27727	0.197712
0.116866	0.116924		0.17838	0.101022		0.156462		0.140381	0.183885
0.059265	0.277627		0.099418	0.120178		0.122428		0.313491	0.09709
0.107859	0.285565		0.266097			0.214497		0.160046	0.089256
0.091984	0.3432		0.195442			0.145858		0.232791	0.074949
0.066508	0.214016		0.106208			0.329948		0.094691	0.169935
0.136579	0.213872		0.321891			0.168426		0.174264	0.133175
0.062179	0.190232		0.253109			0.139815		0.08847	0.134697
0.046502	0.137804		0.163007			0.162091		0.168509	0.082692
0.158452	0.126018		0.174468			0.220862		0.207778	0.06273
0.209061	0.201621		0.201254			0.378084		0.105296	0.089565
0.095822	0.176054		0.125153			0.168334		0.328829	0.072708
0.188402	0.06331		0.258172			0.085771		0.080966	0.087988
0.073999	0.090495		0.213295			0.102954		0.205221	0.136472
0.13447	0.099004		0.153611			0.080884		0.191223	0.262075
0.033817	0.186375		0.167311			0.052377		0.196077	0.204793
0.073738	0.189002		0.109159			0.234172		0.068401	0.173963
0.073611	0.15835		0.106794			0.215616		0.256344	0.083664
0.0821	0.18919		0.112364			0.069699		0.10943	0.128999
0.193951	0.102645		0.131807			0.084622		0.06121	0.204851
0.068888	0.121677		0.131694			0.120382		0.132621	0.258506
0.142988	0.033434		0.093346			0.198789		0.081016	0.209954
0.216445	0.095895		0.068007			0.187647		0.061262	0.142747
0.068064	0.085955		0.183678			0.062104		0.30373	0.130863
0.088656	0.094841		0.075431			0.07142		0.10764	0.25314
0.05384	0.085517		0.042177			0.07571		0.107008	0.357737
0.068918	0.078804		0.158814			0.116288		0.136967	0.252779
0.142212	0.188287		0.134889			0.195798		0.052085	0.08919
0.110017	0.095068		0.19452			0.322489		0.198007	0.185683
0.133482	0.104698		0.312941			0.108781		0.17067	0.286481
0.075007	0.137419		0.261487			0.049104		0.190395	0.127012
0.063916	0.146615		0.210898			0.110054		0.370512	0.154207
0.098598	0.13706		0.181689			0.045268			0.094862
0.087087	0.12959		0.093219			0.056882			0.426677
0.153254	0.110235		0.187519			0.24371			0.096403
	0.168196		0.087081			0.157252			0.269747
	0.100516		0.091915			0.059292			0.064267
	0.206559		0.137104			0.095237			0.196366
	0.168644		0.185482			0.055958			0.129351
	0.174027		0.153781			0.162762			0.114241
	0.156818		0.206877			0.070717			0.131937
	0.1994		0.206163			0.224618			0.091986
	0.151076		0.240674			0.114492			0.137968
	0.08481		0.141547			0.182614			0.121795
	0.152843		0.258222			0.167179			0.115608
	0.069596		0.270756			0.106134			0.186046
	0.120689		0.117673			0.091577			0.083044
	0.072004		0.198422			0.084454			0.090739
	0.094712		0.224033			0.05542			0.083452
	0.196868		0.201207			0.194901			0.090235
	0.057872		0.177186			0.058188			0.067367
	0.082961		0.183357			0.126543			0.056987
	0.22757		0.210681			0.122286			0.070094
	0.064994		0.082012			0.111148			0.152983
	0.09187		0.093027			0.032081			0.148739
			0.208632			0.193525			0.090552
			0.136567			0.047251			0.089833
			0.177923			0.090789			0.072751
			0.112704			0.22362			0.110513
			0.158604			0.154318			0.073832
			0.143121			0.14416			0.23519
			0.174156			0.177121			0.138881
			0.102939			0.116328			0.16089
			0.134529			0.17927			0.130258
			0.174473			0.286732			0.143946
			0.143			0.142097			0.091696
			0.127481			0.073185			0.139753
			0.140307			0.190165			0.148669
			0.171078			0.063889			0.134859
			0.140898			0.085772			0.171101
			0.20183			0.082535			0.159643
			0.17894			0.193839			0.086898
			0.190225			0.047152			0.134946
			0.203648			0.054632			0.217512
			0.088784			0.10576			0.148756
			0.234288			0.106741			0.062803
			0.243863			0.067206			0.068852
			0.236475			0.098482			0.076704
			0.066682			0.177568			0.057701
			0.17703			0.237798			0.116189
			0.081043			0.195111			0.050479
			0.175612			0.144284			0.085914
			0.053283			0.180917			0.093359
			0.067196			0.158797			0.131813
			0.077623			0.069886			0.065797
			0.237825			0.201221			0.148891
			0.196122			0.064129			0.085176
			0.129364			0.06126
			0.245818			0.044804
			0.187683			0.165305
			0.21745			0.087331
			0.46631			0.193102
			0.36173			0.083205
			0.195226			0.122367
			0.142857			0.163218
			0.21579			0.145427
			0.075224			0.139904
			0.164677			0.062338
			0.17705			0.22691
			0.22711			0.063724
			0.190273			0.043847
			0.462629			0.147693
			0.214184			0.036044
			0.35286			0.159046
			0.250371			0.127793
			0.173943			0.035992
			0.421531			0.039715
			0.388878			0.046479
			0.198685			0.095859
			0.304833			0.175896
			0.216875			0.272111
			0.345952			0.166327
			0.222393			0.073114
			0.213947			0.180996
			0.299204			0.05398
			0.219105			0.173353
			0.39446			0.128675
			0.690198			0.115288
			0.484564			0.120267
			0.180656			0.155844
			0.207238			0.071393
			0.262485
			0.233626
			0.203487
			0.342612
			0.213981
			0.168032
			0.13785
			0.129054
			0.218976
			0.138685
			0.244626
			0.198693
			0.278661
			0.212043
			0.250887
			0.206336
			0.14174
			0.180571
			0.172812
			0.161146
			0.163067
			0.278394
			0.403407
		Repeats of Fig. 8e (Nuclear NFAT intensity ratio)
		Chatfl/fl;CD4-Cre
		Control	Ach	Nic	Oxo	Control+α-CD3	Ach+α-CD3	Nic+α-CD3	Oxo+α-CD3
		0.344803	0.37676	0.358646	0.318512	0.290293	0.387294	0.492769	0.492552
		0.214207	0.523636	0.203362	0.340204	0.257181	0.509418	0.422752	0.255751
		0.135556	0.358297	0.227381	0.299044	0.568965	0.193212	0.602707	0.280272
		0.190815	0.37304	0.24096	0.241828	0.149444	0.177166	0.494554	0.320117
		0.38317	0.286062	0.287266	0.208222	0.143831	0.30385	0.440239	0.310471
		0.207132	0.229678	0.168427	0.208256	0.164494	0.26825	0.511282	0.112706
		0.231112	0.3239	0.147584	0.192612	0.140104	0.235611	0.325942	0.29383
		0.399428	0.350166	0.424458	0.263815	0.165378	0.405221	0.370517	0.200055
		0.387648	0.277982	0.2576	0.204537	0.298041	0.256831	0.244931	0.255561
		0.182575	0.271769	0.169812	0.229268	0.255188	0.548669	0.27011	0.299452
		0.190863	0.383066	0.215813	0.128476	0.247274	0.500388	0.338055	0.28146
		0.266779	0.193304	0.486494	0.312478	0.281714	0.420322	0.348012	0.430174
		0.282143	0.145275	0.414974	0.27181	0.337251	0.225585	0.411293	0.298817
		0.328256	0.211076	0.298151	0.206515	0.183012	0.25331	0.51482	0.321179
		0.176189	0.385539	0.19839	0.199365	0.207034	0.155955	0.319469	0.309644
		0.238556	0.219663	0.133979	0.271151	0.15384	0.150784	0.546502	0.130418
		0.160493	0.159016	0.149697	0.581999	0.135958	0.243177	0.225894	0.326441
		0.163115	0.174372	0.170929	0.32957	0.129183	0.182528	0.646698	0.358598
		0.0885191	0.199484	0.224091	0.36784	0.258832	0.131032	0.17757	0.207421
		0.177902	0.132465	0.257116	0.50592	0.240729	0.139703	0.237746	0.198863
		0.200833	0.566511	0.204458	0.188868	0.319515	0.125072	0.234769	0.25976
		0.373366	0.281269	0.188487	0.314042	0.27713	0.191532	0.468132	0.296386
		0.315777	0.254051	0.270592	0.317225	0.291069	0.18598	0.389147	0.197921
		0.172422	0.222729	0.258469	0.183575	0.224794	0.407264	0.399367	0.176886
		0.205764	0.196518	0.202627	0.318759	0.413899	0.221445	0.444921	0.115824
		0.134864	0.294557	0.211691	0.295035	0.465552	0.292111	0.311148	0.233135
		0.390452	0.34873	0.210858	0.207608	0.359553	0.197403	0.348377	0.130401
		0.168325	0.214815	0.221776	0.367927	0.394434	0.191613	0.326963	0.122102
		0.196992	0.262086	0.277349	0.234228	0.360531	0.11159	0.360795	0.245398
		0.196774	0.284721	0.134003	0.389853	0.193446	0.140576	0.38816	0.186816
		0.237734	0.279853	0.187038	0.250235	0.200933	0.122064	0.283503	0.204719
		0.347508	0.151677	0.431283	0.124887	0.217066	0.186573	0.297054	0.153572
		0.145313	0.304936	0.167469	0.131819	0.531524	0.220031	0.314971	0.255209
		0.159958	0.206069	0.197598	0.0999286	0.520435	0.362835	0.44376	0.199796
		0.323208	0.277042	0.20924	0.201112	0.347485	0.262332	0.34788	0.203627
		0.347803	0.208772	0.128835	0.158887	0.706706	0.3141	0.503214	0.176111
		0.228533	0.210231	0.26537	0.112529	0.481454	0.285855	0.456095	0.130763
		0.26862	0.218006	0.151659	0.103765	0.222948	0.220015	0.32415	0.306757
		0.360249	0.316197	0.315352	0.441681	0.16766	0.244338	0.339361	0.165779
		0.300952	0.248293	0.205446	0.192188	0.454207	0.325743	0.273744	0.331411
		0.194847	0.155466	0.150457	0.356857	0.170305	0.193561	0.210493	0.116802
		0.260099	0.219322	0.359105	0.261999	0.220002	0.204315	0.174834	0.144238
		0.279105	0.284947	0.191724	0.242082	0.196832	0.221685	0.22703	0.252636
		0.221777	0.156024	0.226974	0.337988	0.333867	0.35673	0.344841	0.346453
		0.275312	0.166479	0.198391	0.187401	0.672895	0.243754	0.450247	0.167351
		0.114532	0.167077	0.205016	0.445148	0.491965	0.478351	0.2479	0.219468
		0.180476	0.334445	0.126785	0.151935	0.434243	0.178652	0.303715	0.377465
		0.18364	0.191452	0.18467	0.295361	0.458119	0.520656	0.232094	0.394913
		0.22706	0.191898	0.222481	0.269918	0.540934	0.427772	0.200006	0.136526
		0.318238	0.383144	0.319764	0.215583	0.297304	0.230198	0.209944	0.178768
		0.398352	0.224968	0.304666	0.21003	0.254305	0.127192	0.242963	0.265513
		0.169265	0.16299	0.195385	0.257945	0.215872	0.233352	0.194266	0.291997
		0.0971387	0.210461	0.251352	0.171821	0.261401	0.236984	0.223305	0.228716
		0.321685	0.192609	0.212239	0.188139	0.261546	0.173511	0.329656	0.242041
		0.12024	0.178137	0.35479	0.175999	0.223816	0.128608	0.294032	0.152217
		0.11628	0.350105	0.192479	0.256793	0.270064	0.268325	0.238351	0.211925
		0.107235	0.138044	0.30478	0.233	0.187482	0.187521	0.328223	0.178205
		0.10482	0.296409	0.222131	0.161282	0.16833	0.231667	0.393882	0.155219
		0.280158	0.190261	0.232114	0.495818	0.24088	0.133032	0.278636	0.167517
		0.217559	0.252991	0.231902	0.429383	0.318023	0.122874	0.347516	0.181367
		0.252291	0.297684	0.250302	0.644336	0.251835	0.249544	0.37479	0.14864
		0.116317	0.197908	0.367526	0.327248	0.3155	0.345026	0.166949	0.292853
		0.403643	0.159172	0.383607	0.683745	0.324297	0.208083	0.294926	0.207632
		0.343204	0.171405	0.382403	0.430387	0.212965	0.139934	0.240952	0.184294
		0.325751	0.342339	0.219279	0.316981	0.227294	0.48548	0.241321	0.263434
		0.122177	0.184194	0.173275	0.330021	0.416948	0.23112	0.144368	0.151202
		0.221722	0.132249	0.521026	0.413648	0.159418	0.315257	0.249153	0.18889
		0.197837	0.167438	0.377312	0.1464	0.264508	0.314188	0.339161	0.247306
		0.339544	0.324078	0.308757	0.181179	0.285219	0.203546	0.246108	0.237591
		0.236769	0.341041	0.46379	0.231912	0.312246	0.258829	0.172662	0.202624
		0.0945933	0.2326	0.244392	0.402793	0.475019	0.21826	0.267145	0.153798
		0.407259	0.164118	0.400229	0.390006	0.287224	0.265128	0.165096	0.173853
		0.340796	0.121457	0.309524	0.220392	0.281751	0.205653	0.304047	0.166671
		0.243449	0.190391	0.357836	0.177995	0.422548	0.145482	0.211371	0.138773
		0.315779	0.166668	0.234415	0.156177	0.230705	0.177279	0.230583	0.104377
		0.314206	0.204736	0.253844	0.189884	0.482055	0.170074	0.153481	0.151621
		0.412809	0.1277	0.351722	0.202122	0.263236	0.276522	0.347473	0.186262
		0.246699	0.174149	0.159706	0.236584	0.371473	0.179178	0.250662	0.282745
		0.160738	0.385102	0.256801	0.134459	0.284971	0.207196	0.48527	0.158276
		0.270037	0.268349	0.308844	0.390842	0.343446	0.247807	0.571799	0.303696
		0.129456	0.142762	0.340616	0.155165	0.358802	0.237754	0.442897	0.175957
		0.13207	0.210663	0.202732	0.212714	0.394532	0.197302	0.244539	0.152074
		0.32485	0.106279	0.131115	0.292513	0.359273	0.0924175	0.175966	0.149112
		0.189945	0.147743	0.280826	0.250652	0.445458	0.168704	0.211832	0.20295
		0.172663	0.168718	0.31357	0.673584	0.275917	0.206934	0.299609	0.123167
		0.192062	0.184422	0.212314	0.127134	0.419157	0.203642	0.294227	0.228198
		0.165922	0.174278	0.481729	0.278141	0.127608	0.194368	0.303935	0.139885
		0.130342	0.214984	0.209766	0.607751	0.169012	0.302169	0.37411	0.20753
		0.151766	0.169197	0.174011	0.305577	0.246517	0.136091	0.240798	0.134635
		0.256451	0.20396	0.374435	0.670231	0.236281	0.255806	0.266696	0.124171
		0.182648	0.239732	0.375307	0.20773	0.24182	0.228165	0.156445	0.335613
		0.372527	0.105475	0.23878	0.447964	0.249174	0.165628	0.456474	0.138206
		0.156033	0.221138	0.219207	0.234968	0.204472	0.190432	0.188235	0.258168
		0.148935	0.215508	0.236085	0.210467	0.158159	0.204834	0.17254	0.160772
		0.211857	0.315988	0.172346	0.280774	0.340649	0.271355	0.42943	0.173875
		0.140754	0.241374	0.258757	0.12882	0.309806	0.190185	0.332569	0.169038
		0.154539	0.611294	0.193827	0.248542	0.389582	0.480574	0.546523	0.201231
		0.202674	0.335519	0.223994	0.197573	0.166889	0.189822	0.385739	0.100181
		0.38308	0.314171	0.208107	2.0331	0.176382	0.310198	0.330616	0.181521
		0.287508	0.212564	0.348879	0.32731	0.275983	0.226971	0.753891	0.203488
			0.22048	0.17431	0.194056	0.3872	0.364929	0.641705	0.114709
			0.197526	0.203486	0.232317	0.219868	0.301258	0.372174	0.119819
			0.389157	0.62352	0.195977	0.149751	0.132222	0.19469	0.190816
			0.125696	0.229537	0.148617	0.307142	0.200645	0.193342	0.283625
			0.27442	0.228151	0.169184	0.223487	0.156133	0.190719	0.22984
			0.171052	0.664797	0.403811	0.198597	0.124739	0.250528	0.216983
				0.265963	0.318883	0.126236	0.125148	0.260652	0.184951
				0.170323	0.220839	0.353285	0.140738	0.231206	0.246784
				0.267659	0.443897	0.277547	0.213585	0.222055	0.231467
				0.187671	0.502395	0.285705	0.216482	0.165473	0.279319
				0.231961	0.815205	0.268856	0.582823	0.166208	0.162869
				0.308766	0.474162	0.3171	0.201838	0.237	0.251561
				0.196525	0.331317	0.410555	0.219682	0.274239	0.144259
				0.213308	0.462975	0.323878	0.167338	0.375824	0.177535
				0.192433	0.407844	0.4093	0.208176	0.601634	0.222051
				0.212593	0.184457	0.272466	0.137557	0.623544	0.156828
				0.242665	0.194588	0.292339	0.186053	0.356597	0.250948
				0.322751	0.204708	0.265704	0.301817	0.223307	0.287958
				0.189623	0.148918	0.21597	0.252728	0.264968	0.203146
				0.269891	0.381377	0.281088	0.180203	0.288761	0.192278
				0.261912	0.323257	0.138592	0.279858	0.279051	0.319905
				0.301707	0.252629	0.116116	0.13833	0.218225	0.396367
				0.377258	0.28756	0.107679	0.289096	0.293037	0.425068
				0.524739	0.450326	0.244191	0.18939		0.245428
				0.354383	0.240521	0.282737	0.205751		0.323759
				0.262265	0.32635	0.231525			0.251808
				0.225407	0.198277	0.249782			0.34787
				0.250719	0.244538	0.272944			0.245747
				0.247703	0.145693	0.1259			0.239676
				0.29055	0.174799	0.310354			0.253474
				0.187607	0.201338	0.156895			0.145821
				0.265124	0.274837	0.154406			0.328912
				0.129193	0.116479	0.180372			0.239149
				0.18796	0.181402	0.138127			0.199476
				0.205837	0.263977	0.452905			0.121858
				0.441661	0.184922	0.176058			0.114739
				0.177746	0.229907	0.235905			0.117068
				0.335219		0.182702			0.125665
				0.178564		0.126503			0.172886
				0.192139		0.320821			0.125974
				0.21445		0.359097			0.248403
				0.207637		0.439453			0.121001
				0.300051		0.381946			0.0954058
				0.287788		0.136666			0.224309
				0.230602		0.275334			0.167296
				0.198467		0.201763			0.297945
				0.214891		0.372206			0.253686
				0.15021		0.155269			0.150067
				0.242897		0.245305			0.228773
				0.197171		0.253126			0.101702
				0.159857		0.426519			0.185309
				0.258681		0.454194			0.101199
				0.338365		0.168269			0.187018
				0.242563		0.3748			0.169305
				0.210081		0.293906			0.152652
				0.33883		0.258675			0.131996
				0.224728		0.220481			0.22215
				0.247623		0.153689			0.303133
				0.163683		0.158774			0.184391
				0.165103		0.194555			0.170993
				0.185666		0.206605			0.28654
				0.35415		0.478624			0.175396
				0.146579		0.223096			0.162145
				0.127304		0.278496			0.242669
				0.161034		0.299992			0.212856
				0.114493		0.290593			0.112634
				0.0439201		0.279667			0.248509
				0.245225		0.249528			0.287067
				0.249626		0.27173			0.199038
				0.277846		0.202909			0.165821
						0.187866			0.212048
						0.204121			0.311485
						0.200164			0.27027
						0.661981			0.21572
						0.182774			0.195154
						0.105655			0.499621
						0.316549			0.308979
						0.238848			0.69808
						0.257595			0.287569
						0.12391			0.229049
						0.153534			0.310724
						0.436944			0.265232
						0.219891			0.144437
						0.209209			0.271681
						0.153997			0.301382
									0.181141
									0.246737
									0.159885
									0.216395
									0.248292
									0.107661
									0.157128
									0.254037
									0.127252
									0.17043
									0.357775
									0.297901
									0.199143
									0.266933
									0.201645
									0.192067
									0.0507801
									0.14456
									0.322937
									0.108482
									0.179298
									0.224259
									0.326219
									0.107037
									0.396366
									0.105538
									0.11818
									0.405253
									0.100868
									0.25164
									0.17583
									0.281418
									0.139147
									0.0923405
									0.131838
									0.165466
									0.189244
									0.105494
									0.208533
									0.199918
									0.198171
									0.22475
									0.288424
									0.189725
									0.189636
									0.187734
									0.34975
									0.113145
									0.24363
									0.16486
									0.141628
									0.166941
									0.146613
									0.138576
									0.169436
									0.217955
									0.253261
									0.195456
									0.107703
									0.126921
									0.144843
									0.266063
									0.139325
									0.457899

## Sheet: Fig. 8f
Fig. 8f (mRNA level of AchRs)
	Chrna1	Chrna2	Chrna3	Chrna4	Chrna5	Chrna6	Chrna7	Chrna9	Chrm1	Chrm2	Chrm3	Chrm4	Chrm5
Tconv	Undetermined	Undetermined	Undetermined	0.000341	0.000325	0.000112	Undetermined	0.000235	0.000106	8.99e-05	8.96e-05	8.89e-05	7.14e-05
	Undetermined	Undetermined	Undetermined	9.33e-05	5.6e-05	1.59e-05	Undetermined	Undetermined	2.85e-05	2.93e-05	0.000173	0.000697	2.68e-05
	Undetermined	Undetermined	Undetermined	0.000289	0.000225	0.000149	Undetermined	0.00013	0.000104	0.000107	0.000188	0.000595	9.82e-05
	Undetermined	Undetermined	Undetermined	0.000164	7.59e-05	5.27e-05	Undetermined	0.000213	6.4e-05	0.000212	0.000278	0.000263	0.000355
Treg	Undetermined	Undetermined	Undetermined	Undetermined	Undetermined	0.000343	Undetermined	0.000211	3.59e-05	0.000411	0.000536	0.000506	Undetermined
	Undetermined	Undetermined	Undetermined	Undetermined	Undetermined	Undetermined	Undetermined	Undetermined	1.47e-05	Undetermined	Undetermined	Undetermined	0.000385
	Undetermined	Undetermined	Undetermined	0.000108	0.000171	0.000147	Undetermined	0.000164	0.0001	0.000174	0.000429	0.000592	0.000294
	Undetermined	Undetermined	Undetermined	0.00019	Undetermined	Undetermined	Undetermined	Undetermined	7.33e-05	Undetermined	Undetermined	Undetermined	Undetermined
Repeats of Fig. 8f (mRNA level of AchRs)
	Chrna1	Chrna2	Chrna3	Chrna4	Chrna5	Chrna6	Chrna7	Chrna9	Chrm1	Chrm2	Chrm3	Chrm4	Chrm5
HCC CD4+	Undetermined	3.75529e-06	Undetermined	0.00539841	0.00453479	0.00446847	Undetermined	0.00356558	0.00567211	0.00248976	0.00401828	0.00652051	0.000613416
HCC CD4+	Undetermined	Undetermined	Undetermined	0.000780625	0.000637968	0.000599043	Undetermined	0.000210901	0.000788119	0.000392943	0.000452084	0.00110266	3.5935e-05
HCC CD4+	Undetermined	1.93022e-05	Undetermined	0.0125466	0.00174517	0.00181421	Undetermined	0.00249107	0.0056993	0.00121648	0.00166974	0.0188448	0.000645833
HCC CD4+	Undetermined	Undetermined	Undetermined	5.23045e-05	5.27332e-05	3.33012e-05	Undetermined	2.1286e-05	2.94661e-05	5.00524e-05	6.50771e-05	5.74478e-05	Undetermined
HCC CD4+	Undetermined	Undetermined	Undetermined	0.00156541	0.00162047	0.00141485	Undetermined	0.000929326	0.00116716	0.000981942	0.000871839	0.00149847	0.000196514
HCC CD4+	Undetermined	Undetermined	Undetermined	3.59859e-05	2.60714e-05	Undetermined	Undetermined	Undetermined	5.15203e-05	Undetermined	0.000106534	0.00012343	Undetermined
HCC CD4+	Undetermined	4.93313e-06	Undetermined	9.03665e-06	1.71359e-05	1.3484e-05	Undetermined	1.59428e-05	7.69856e-06	2.88762e-05	6.94278e-05	4.95713e-05	1.67433e-05
HCC CD4+	Undetermined	1.6738e-06	Undetermined	2.083e-06	Undetermined	Undetermined	Undetermined	1.82209e-06	6.1549e-06	2.49987e-06	8.05399e-05	7.72433e-05	2.98594e-06
HCC CD4+	Undetermined	Undetermined	Undetermined	Undetermined	Undetermined	Undetermined	Undetermined	Undetermined	0.00426239	Undetermined	Undetermined	Undetermined	0.0273567
HCC CD4+	Undetermined	Undetermined	Undetermined	0.00740959	0.0120233	0.0073282	Undetermined	0.00778993	0.0037222	0.0056269	0.00839193	0.00830353	0.00990394
HCC CD4+	Undetermined	Undetermined	Undetermined	0.00563266	0.0146784	0.00840261	Undetermined	0.00953803	0.00501798	0.0156778	0.0125535	0.00739987	0.0079635
HCC CD4+	Undetermined	Undetermined	Undetermined	Undetermined	Undetermined	Undetermined	Undetermined	Undetermined	0.000349303	0.00130178	Undetermined	0.00118222	Undetermined
HCC CD4+	Undetermined	Undetermined	Undetermined	Undetermined	0.00491248	0.00390245	Undetermined	0.00294578	Undetermined	0.00693861	Undetermined	0.00242594	0.00625594
HCC CD4+	Undetermined	Undetermined	Undetermined	0.0074377	0.0330092	0.0122555	Undetermined	0.0143333	0.00856524	0.0281074	0.0229069	0.0099137	0.0140416
