# Supplementary material for: Tumor-specific cholinergic CD4+ T lymphocytes guide immunosurveillance of hepatocellular carcinoma
Source: Nat Cancer. 2023 Aug 28;4(10):1437–54. doi: 10.1038/s43018-023-00624-w (PMC10597839; doi:10.1038/s43018-023-00624-w)
Supplement: Supplementary file 11 — Statistical source data. [file 43018_2023_624_MOESM11_ESM.xlsx]

## Sheet: Extended Data Fig. 1e
Extended Data Fig. 1e (% OX40+ CD4 T cells)
Control	Day 5	Day 15	Day 25
0.34	0.86	1.81	2.18
0.66	0.54	1.54	1.75
0.67	0.2	3.02	4.21
0.6	0.31	1.63	1.99
0.85	0.77	0.74	1.97
0.37	0.78	0.7	3.48
