# Supplementary material for: Tumor-specific cholinergic CD4+ T lymphocytes guide immunosurveillance of hepatocellular carcinoma
Source: Nat Cancer. 2023 Aug 28;4(10):1437–54. doi: 10.1038/s43018-023-00624-w (PMC10597839; doi:10.1038/s43018-023-00624-w)
Supplement: Supplementary file 12 — Statistical source data. [file 43018_2023_624_MOESM12_ESM.xlsx]

## Sheet: Extended Data Fig. 2b
Extended Data Fig. 2b (% Chat-GFP+)
	B cells	CD11b+ mye	NK cells
Control	6.26	0.16	0.16
	4.91	0.088	0.078
	2.73	0.31	0.078
	1.72	0.25	0.2
	3.04	0.04	0.038
	4.22	0.69	0.23
Day 5	4.92	0.23	0.12
	3.31	0.23	0.035
	6.88	0.17	0.26
	4.35	0.032	0.26
	2.17	0.095	0.11
	5.09	0.8	0.4
Day 15	1.16	0.52	0.11
	4	0.28	0.18
	1.56	0.43	0.16
	3.6	0.95	0.13
	2.29	0.32	0.14
	2.92	0.38	0.048
Day 25	4.76	0.48	0.23
	4.98	0.4	0.42
	2.56	0.49	0.24
	2.94	0.98	0.43
	4.07	0.5	0.41
	4.69	0.48	0.31
Repeats of Extended Data Fig. 2b (% Chat-GFP+)
	B cells	CD11b+ mye	NK cells
Control	1.26	0.096	0.035
Control	1.37	0.19	0.098
Control	1.12	0.59	0.13
Control	0.99	0.6	0.24
HCC	1.01	0.12	0.33
HCC	0.96	0.067	0.39
HCC	1.14	0.13	0.16
HCC	0.6	0.079	0.14
Control	3.39	0.1	0.099
Control	5.55	0.28	0.17
Control	2.5	0.45	0.56
Control	3.07	0.06	0.048
Control	5.37	0.21	0
Control	4.37	0	0.17
HCC	1.2	0.21	0.043
HCC	1.76	0.1	0.087
HCC	2.8	0.4	0.16
HCC	2.19	0.27	0.18
HCC	3.22	0.12	0.14

## Sheet: Extended Data Fig. 2c
Extended Data Fig. 2c (mRNA level of Chat)
	Chat mRNA
Control	0.001057
	0
	0.000238
	0
	0.001118
	0.000442
Day 5	0.000658
	0.000317
	0.002019
	0.000444
	0.000618
	0.000237
Day 15	9.57e-05
	0.000708
	7.28e-05
	0.000244
	0.000606
	0.001252
Day 25	0.001484
	0.003704
	0.002052
	0.000725
	0.001788
	0.00168

## Sheet: Extended Data Fig. 2d,e
Extended Data Fig. 2d,e
GSE231322

## Sheet: Extended Data Fig. 2f
Extended Data Fig. 2f (Foxp3 mRNA+)
Chat mRNA-	Chat mRNA+
8.83117	10.757
4.86431	9.1133
6.18739	15.2632
7.29122	18.0851
