# Supplementary material for: Tumor-specific cholinergic CD4+ T lymphocytes guide immunosurveillance of hepatocellular carcinoma
Source: Nat Cancer. 2023 Aug 28;4(10):1437–54. doi: 10.1038/s43018-023-00624-w (PMC10597839; doi:10.1038/s43018-023-00624-w)
Supplement: Supplementary file 13 — Statistical source data. [file 43018_2023_624_MOESM13_ESM.xlsx]

## Sheet: Extended Data Fig. 3
Extended Data Fig. 3a,b
GSE140228
