# Supplementary material for: Tumor-specific cholinergic CD4+ T lymphocytes guide immunosurveillance of hepatocellular carcinoma
Source: Nat Cancer. 2023 Aug 28;4(10):1437–54. doi: 10.1038/s43018-023-00624-w (PMC10597839; doi:10.1038/s43018-023-00624-w)
Supplement: Supplementary file 14 — Statistical source data. [file 43018_2023_624_MOESM14_ESM.xlsx]

## Sheet: Extended Data Fig. 6b
Extended Data Fig. 6b (RFP cells / 10e4 μm2 liver section)
	Day 1	Day 3	Day 10
Rosa26Confetti/+;Chatfl/fl	7.6645	3.43581	7.6645
	9.51455	1.85005	8.98596
	8.19308	2.37864	9.25025
	8.45738	1.05717	1.85005
	0.792879	4.75727	4.22869
	2.90722	1.05717	1.32146
		2.64293	3.7001
		0.264293	3.7001
		1.85005	4.49298
		9.77884
		6.87162
Rosa26Confetti/+;Chatfl/fl;CD4-Cre	7.6645	5.81445	1.32146
	9.51455	3.43581	3.17152
	8.19308	7.13591	5.55015
	6.60732	4.22869	6.87162
	3.43581	7.13591	4.49298
		1.32146	5.55015
		1.85005	2.90722
		3.96439	0.792879
		5.55015	8.98596
		2.64293	1.32146
		1.58576	2.37864
		0.792879

## Sheet: Extended Data Fig. 6c
Extended Data Fig. 6c (mRNA of exogenous Myc)
	Control	Day 1	Day 3	Day 10	Day 23
Chatfl/fl	0.008024	0.553423	0.149205	0.104388	0.566546
	0.000205	0.356155	0.156946	0.240161	0.093169
	0.000462		0.134855	0.080685	0.022929
	4.37e-05		0.03979		0.31923
	0.00012				0.356664
	0.000134
Chatfl/fl;CD4-Cre		0.401316	0.020973	0.032479	1.97075
		0.364099	0.137975	0.035296	0.709642
			0.135884	0.171447	0.067212
			0.164766	0.148066	0.708755
					2.06513

## Sheet: Extended Data Fig. 6d
Extended Data Fig. 6d (CD4+ T cells / MNCs %))
Chat-f/f	CD4-Cre;Chat-f/f
1.87	1.91
5.32	0.12
6.91	0.97
4.61	5.3
2.74	6.53
6.68	1.16
4.6	5.14
4.08	1.63
3.13	4.24
4.11	1.72
4.77	3.55
	2.28
Repeats of Extended Data Fig. 6d (CD4+ T cells / MNCs %))
Chat-f/f	CD4-Cre;Chat-f/f
6.2	1.91
4.81	5.73
6.5	2.03
6.46	6.03
7.99	0.89
5.18	0.81
12.2	2.01
8.17	7.96
1.16	1.4
10.3	0.88

## Sheet: Extended Data Fig. 6e
Extended Data Fig. 6e (CD8+ T cells / MNCs %)
Chatfl/fl	Chatfl/fl;CD4-Cre
2.64	2.99
8.59	0.67
9.68	1.9
8.78	11.9
4.66	7.04
8.36	2.25
7.34	4.12
8.01	3.07
4.7	4.48
10.6	3.74
10.2	3.72
	6.34
Repeats of Extended Data Fig. 6e (CD8+ T cells / MNCs %)
Chatfl/fl	Chatfl/fl;CD4-Cre
4.33	2.28
4.51	9.24
8.85	1.96
8.86	7.34
6.24	1.72
7.12	1.13
13	3.73
6.38	14.1
1.19	2.23
12.9	1.65

## Sheet: Extended Data Fig. 6f
Extended Data Fig. 6f (IFN-γ+/CD8+ T %)
Chatfl/fl	Chatfl/fl;CD4-Cre
10.7	10.7
8.99	12
9.12	6.29
10.4	7.82
13.6	11.9
13	5.05
18.3	8.47
8.59	5.17
15.2	4.71
8.73	14.9
7.05	9.15
Repeats of Extended Data Fig. 6f (IFN-γ+/CD8+ T %)
Chatfl/fl	Chatfl/fl;CD4-Cre
10.1	7.8
14.7	2.86
8.29	4.49
9.78	7.65
8.59	13.8
26.6	14.3
29.8
