# Supplementary material for: Tumor-specific cholinergic CD4+ T lymphocytes guide immunosurveillance of hepatocellular carcinoma
Source: Nat Cancer. 2023 Aug 28;4(10):1437–54. doi: 10.1038/s43018-023-00624-w (PMC10597839; doi:10.1038/s43018-023-00624-w)
Supplement: Supplementary file 15 — Statistical source data. [file 43018_2023_624_MOESM15_ESM.xlsx]

## Sheet: Extended Data Fig. 7b
Extended Data Fig. 7b (% Palpable tumor-free)
Days	Chat-f/f	Cd4-Cre;Chat-f/f	Chat-f/f immunized (n=21)	Cd4-Cre;Chat-f/f immunized (n=21)
20		1
23		1
10		1
20		1
31	0
26	1
25		1
26		1
25	1
20		1
25	1
31		0
17		1
31	0
31	0
31	0
29	1
29	1
27	1
27	1
12		1
31	0
22		1
31	0
31	1
13		1
17		1
31				0
31				0
31				0
31			0
31			0
31			0
31				0
31			0
31				0
31			0
31				0
31			0
31			0
31				0
31			0
31				0
31			0
31			0
31				0
31			0
31				0
31			0
31				0
31				0
31				0
31			0
31			0
31			0
31				0
31				0
31				0
31				0
31			0
31				0
31			0
31				0
31			0
31				0
31			0
31			0
31			0
31				0

## Sheet: Extended Data Fig. 7c
Extended Data Fig. 7c (% Survival)
Days	Chat-f/f (n=14)	Cd4-Cre;Chat-f/f (n=13)	Chat-f/f immunized (n=21)	Cd4-Cre;Chat-f/f immunized (n=21)
29		1
30		1
16		1
25		1
31	0
31	0
31		0
31		0
31	0
31		0
30	1
31		0
31		0
31	0
31	0
31	0
31	0
31	0
31	0
31	0
18		1
31		0
31	0
31	0
31	1
28		1
31		1
31				0
31				0
31				0
31			0
31			0
31			0
31				0
31			0
31				0
31			0
31				0
31			0
31			0
31				0
31			0
31				0
31			0
31			0
31				0
31			0
31				0
31			0
31				0
31				0
31				0
31			0
31			0
31			0
31				0
31				0
31				0
31				0
31			0
31				0
31			0
31				0
31			0
31				0
31			0
31			0
31			0
31				0

## Sheet: Extended Data Fig. 7d
Extended Data Fig. 7d (CD8+ T cells %)
IgG	α-CD8
30.7	4.04
24.3	0.77
23.1	1.76
27	1.88
42.3	2.58
27.8	4.51
25.4	9.84
34.1	1.93

## Sheet: Extended Data Fig. 7e
Extended Data Fig. 7e (#tumor clones / mm2 section)
IgG	α-CD8
0.551116	0.301974
1.5748	1.11111
0.434783	0.578947
0.573427	0.25
0.864304	0.588865
0.793893	0.772986
0	1.24611
0.852152	0.625
0.16129

## Sheet: Extended Data Fig. 7f
Extended Data Fig. 7f (# tumor nodules)
Rag1+/-	Rag1-/-	Chatfl/fl	Chatfl/fl;CD4-Cre
42	20	24	100
50	14	34	60
30	24	18	24
38	14	2	100
	12	36	68
			98

## Sheet: Extended Data Fig. 7g
Extended Data Fig. 7g (Liver weight g)
Rag1+/-	Rag1-/-	Chatfl/fl	Chatfl/fl;CD4-Cre
1.82	1.1	1.27	5.34
2.17	0.97	2.08	1.7
2.17	1.07	1.47	1.34
1.52	1.03	1.29	4.4
	1.15	1.97	2.02
			4.21
