# Supplementary material for: Tumor-specific cholinergic CD4+ T lymphocytes guide immunosurveillance of hepatocellular carcinoma
Source: Nat Cancer. 2023 Aug 28;4(10):1437–54. doi: 10.1038/s43018-023-00624-w (PMC10597839; doi:10.1038/s43018-023-00624-w)
Supplement: Supplementary file 16 — Statistical source data. [file 43018_2023_624_MOESM16_ESM.xlsx]

## Sheet: Extended Data Fig. 8a
Extended Data Fig. 8a (Foxp3+ / CD4 T cells %)
Chatfl/fl	Chatfl/fl;CD4-Cre
9.38	7.62
10.2	3.83
5.86	7.34
14.4	5.14
6.82	4.72
9.51	11.6
8.57	4.69
7.24	10
12.6	7.26
8.12	8.23
7.86	9.49
	13.6
Repeats of Extended Data Fig. 8a (Foxp3+ / CD4 T cells %)
Chatfl/fl	Chatfl/fl;CD4-Cre
16.1	16.4
13.2	15.2
19.2	13.9
16.4	14.4
16	18.4
15.9	17.3
15.8	20.2
19.7	17.4
8.85	11.9
11.6	9.71
8.44	7.46
10.4	11.2
11.2	19.1
11.1	10.5
	14.4
	13.7

## Sheet: Extended Data Fig. 8c
Extended Data Fig. 8c (%CTLA4+ / Tregs)
Chatfl/fl	Chatfl/fl;CD4-Cre
10.9	6.61
19	8.2
12.3	12.6
13.4	13.4
17.3	15.5
28.9	13.1

## Sheet: Extended Data Fig. 8d
Extended Data Fig. 8d (%CTLA4+ / Tconvs)
Chatfl/fl	Chatfl/fl;CD4-Cre
0.42	0.35
1.11	0.68
0.8	1.09
1.26	0.61
0.89	1.19
1.57	1.09

## Sheet: Extended Data Fig. 8e
Extended Data Fig. 8e (CD25+ %)
	Hours	Chatfl/fl Tregs			Chatfl/fl;CD4-Cre Tregs			Chatfl/fl Tconvs			Chatfl/fl;CD4-Cre Tconvs
1 to 1 (T cells : beads )	4	0	9.68	2.63	10	6.39	10.26	3.679	2.98	3.29	2.602	2.191	2.261
	8	53.5	59.3	54.5	56.5	65.7	60.6	50.37	49.15	46.51	42.93	46.73	48.68
	12	81.7	58.1	62.2	87.8	76.8	79.6	74.61	69.28	75.72	77.65	73.64	66.5
	24	93.3	92.4	90	98.1	94.8	93.1	91.8	93.9	93.2	92.4	91	92.8
1 to 1/8 (T cells : beads )	4	1.8	0	2.38	0	1.41	1.59	0.212	0.209	0.159	0.12	0.168	0.167
	8	7.47	13.88	12.36	23.8	18.18	14.26	10.66	10.14	10.86	11.32	13.96	13.36
	12	18.82	22.07	34.5	35.7	40.24	39.6	19.91	19.23	20.65	20.29	19.41	20.31
	24	77.7	81.3	75.2	86.4	79	82.5	33.87	36.9	37.23	44.9	39.16	42.78
1 to 1/64 (T cells : beads )	4	0	0	0	0	1.16	1.18	0.04917	0.069	0.06644	0.045	0.04	0.105
	8	2.78	1.23	6.33	11.11	6.56	4.84	2.052	1.763	1.794	2.504	2.428	1.823
	12	13.16	9.24	8.33	20.37	14.52	15.19	3.21	3.67	3.7	3.7	3.95	4.46
	24	28.18	38.2	38.2	58.1	62.5	55.5	4.87	5.54	6.99	9.26	7.58	7.11
1 to 0 (T cells : beads )	4	0	0	0	0.97	1.14	2.12	0.046	0.016	0.034	0.03345	0.03587	0.031
	8	0	0	0	0	0	0	0.053	0.033	0.037	0.063	0.03613	0.0099
	12	0	0	0	0	0	0	0.037	0.026	0.039	0.06	0.03	0.025
	24	0	0	0	0	0	0	0	0.028	0.031	0	0	0.029
Repeats of Extended Data Fig. 8e (CD25+ %)
48h	Chatfl/fl Tregs	Chatfl/fl;CD4-Cre Tregs
1 to 1/4 (T cells : beads)	96.8	96.1
	98.4	95.9
	96.6	94.4
1 to 1/8 (T cells : beads)	89.6	85.4
	89.7	96.4
	86.3	91.1
1 to 1/16 (T cells : beads)	83.8	85
	83.3	90.4
	80.6	88.8
1 to 1/32 (T cells : beads)	72.6	71.7
	74.2	82.2
	78.7	79.7
1 to 1/64 (T cells : beads)	64.8	80.6
	74.8	80.8
	62.5	82.1
1 to 0 (T cells : beads)	0	9.09
	0	0
	8.33	20

## Sheet: Extended Data Fig. 8g
Extended Data Fig. 8g (CD4+ T cells / CD45+ %)
IgG/PBS	α-CD4
6.57	1.16
16.6	0.00162
18.3	0.00296
16.7	0
18.3	0.023
10.7	0
20.2	0.16
15.2	0.31
	0.03

## Sheet: Extended Data Fig. 8h
Extended Data Fig. 8h (NK cells / CD45+ %)
IgG/PBS	α-NK1.1
5.35	0.22
3.23	0.068
2.62	0.09
4.07	0.26
3.62	0.086
6.47	0.16
7.24	0.16
5.55	0.12
	0.024

## Sheet: Extended Data Fig. 8i
Extended Data Fig. 8i (#Tumor nodules / mm2 section)
Foxp3Cre	Chatfl/fl;Foxp3Cre
0.11658	0.044053
0.123043	0.580411
0	0.199336
0.303359	0.017483
0	0.352632
0.314254	0.043478
0.071633	0.7
0

## Sheet: Extended Data Fig. 8j
Extended Data Fig. 8j (CD25+/Foxp3+CD4+ T cells %)
Foxp3Cre	Chatfl/fl;Foxp3Cre
48.7817	23.9264
37.3878	40.3303
44.8923	36.9231
25.0973	38.7143
30.5953	37.9428
41.9552	31.8849
31.4368
46.2236
