# Supplementary material for: Tumor-specific cholinergic CD4+ T lymphocytes guide immunosurveillance of hepatocellular carcinoma
Source: Nat Cancer. 2023 Aug 28;4(10):1437–54. doi: 10.1038/s43018-023-00624-w (PMC10597839; doi:10.1038/s43018-023-00624-w)
Supplement: Supplementary file 17 — Statistical source data. [file 43018_2023_624_MOESM17_ESM.xlsx]

## Sheet: Extended Data Fig. 9a
Extended Data Fig. 9a (MFI of PD-1 in CD4+ T cells)
Chatfl/fl	Chatfl/fl;CD4-Cre
404	398
353	559
278	234
363	762
435	1370
365	1795
760	294
510	310
358	1144
445	183
446	513
	796

## Sheet: Extended Data Fig. 9b
Extended Data Fig. 9b (MFI of Tim-3 in CD4+ T cells)
Chatfl/fl	Chatfl/fl;CD4-Cre
1584	2979
757	4165
2037	1148
2224	4564
3801	9676
2728	7966
3868	1197
1603	3426
2307	3389
3524	2119
4580	9578
	5707

## Sheet: Extended Data Fig. 9c
Extended Data Fig. 9c (MFI of Lag-3 in CD4+ T cells)
Chatfl/fl	Chatfl/fl;CD4-Cre
158	175
97.3	217
141	116
170	267
237	441
162	465
188	105
142	181
165	243
206	140
220	264
	255

## Sheet: Extended Data Fig. 9d
Extended Data Fig. 9d (MFI of PD-1 in CD8+ T cells)
Chatfl/fl	Chatfl/fl;CD4-Cre
990	1352
554	2314
1391	912
1286	2204
1545	5921
1710	3825
2240	850
1070	1559
1630	1854
1980	1276
2137	3707
	2324

## Sheet: Extended Data Fig. 9e
Extended Data Fig. 9e (MFI of Tim-3 in CD8+ T cells)
Chatfl/fl	Chatfl/fl;CD4-Cre
1420	2571
656	4012
1853	1182
2407	4765
3677	12509
2452	7817
3432	1055
1469	3201
2244	2836
3453	1941
5243	9466
	5256

## Sheet: Extended Data Fig. 9f
Extended Data Fig. 9f (MFI of Lag-3 in CD8+ T cells)
Chatfl/fl	Chatfl/fl;CD4-Cre
193	205
95.6	288
163	132
179	338
220	574
206	591
224	117
169	232
180	264
246	177
294	414
	291
