# Supplementary material for: Tumor-specific cholinergic CD4+ T lymphocytes guide immunosurveillance of hepatocellular carcinoma
Source: Nat Cancer. 2023 Aug 28;4(10):1437–54. doi: 10.1038/s43018-023-00624-w (PMC10597839; doi:10.1038/s43018-023-00624-w)
Supplement: Supplementary file 18 — Statistical source data. [file 43018_2023_624_MOESM18_ESM.xlsx]

## Sheet: Extended Data Fig. 10a
Extended Data Fig. 10a
GSE98638

## Sheet: Extended Data Fig. 10b
Extended Data Fig. 10b (Survival probability)
sample	patient	OS	OS.time	Subgroup: CHRM3:>=11
TCGA-BC-A3KG-01A	TCGA-BC-A3KG	0	680	TRUE
TCGA-DD-A1EA-01A	TCGA-DD-A1EA	0	2415	TRUE
TCGA-CC-A8HT-01A	TCGA-CC-A8HT	1	140	TRUE
TCGA-G3-AAV7-01A	TCGA-G3-AAV7	0	361	TRUE
TCGA-QA-A7B7-01A	TCGA-QA-A7B7	0	94	TRUE
TCGA-DD-AAVV-01A	TCGA-DD-AAVV	0	2455	TRUE
TCGA-DD-AAE9-01A	TCGA-DD-AAE9	0	722	TRUE
TCGA-DD-A1EK-01A	TCGA-DD-A1EK	1	558	TRUE
TCGA-2Y-A9GZ-01A	TCGA-2Y-A9GZ	1	848	TRUE
TCGA-CC-A7IK-01A	TCGA-CC-A7IK	1	262	TRUE
TCGA-DD-A1EL-01A	TCGA-DD-A1EL	1	415	TRUE
TCGA-WJ-A86L-01A	TCGA-WJ-A86L	0	345	TRUE
TCGA-BC-A10U-01A	TCGA-BC-A10U	1	837	TRUE
TCGA-G3-AAV6-01A	TCGA-G3-AAV6	1	65	TRUE
TCGA-DD-AAC8-01A	TCGA-DD-AAC8	1	16	TRUE
TCGA-DD-AADG-01A	TCGA-DD-AADG	0	1145	TRUE
TCGA-DD-A11C-01A	TCGA-DD-A11C	0	662	TRUE
TCGA-BC-A216-01A	TCGA-BC-A216	0	1351	TRUE
TCGA-BC-A10T-01A	TCGA-BC-A10T	1	837	TRUE
TCGA-LG-A6GG-01A	TCGA-LG-A6GG	0	387	TRUE
TCGA-DD-A4NK-01A	TCGA-DD-A4NK	1	1210	TRUE
TCGA-UB-A7MD-01A	TCGA-UB-A7MD	1	52	TRUE
TCGA-DD-A4NF-01A	TCGA-DD-A4NF	0	942	TRUE
TCGA-DD-AAD8-01A	TCGA-DD-AAD8	0	1219	TRUE
TCGA-ZS-A9CF-02A	TCGA-ZS-A9CF	0	2412	TRUE
TCGA-ZS-A9CE-01A	TCGA-ZS-A9CE	0	1241	TRUE
TCGA-GJ-A6C0-01A	TCGA-GJ-A6C0	1	31	TRUE
TCGA-G3-A7M6-01A	TCGA-G3-A7M6	0	632	TRUE
TCGA-DD-AACL-01A	TCGA-DD-AACL	1	107	TRUE
TCGA-UB-A7MA-01A	TCGA-UB-A7MA	0	848	TRUE
TCGA-DD-AACV-01A	TCGA-DD-AACV	0	1531	TRUE
TCGA-EP-A26S-01A	TCGA-EP-A26S	0	608	TRUE
TCGA-DD-AAE1-01A	TCGA-DD-AAE1	0	552	TRUE
TCGA-5R-AA1D-01A	TCGA-5R-AA1D	0	449	TRUE
TCGA-BC-A8YO-01A	TCGA-BC-A8YO	0	562	TRUE
TCGA-DD-AADD-01A	TCGA-DD-AADD	0	1231	TRUE
TCGA-G3-A7M9-01A	TCGA-G3-A7M9	1	56	TRUE
TCGA-UB-A7MB-01A	TCGA-UB-A7MB	0	601	TRUE
TCGA-DD-A3A5-01A	TCGA-DD-A3A5	1	3125	TRUE
TCGA-ED-A7PZ-01A	TCGA-ED-A7PZ	0	6	TRUE
TCGA-2Y-A9GV-01A	TCGA-2Y-A9GV	1	2532	TRUE
TCGA-BC-A10Z-01A	TCGA-BC-A10Z	1	34	TRUE
TCGA-DD-A115-01A	TCGA-DD-A115	1	2542	TRUE
TCGA-BD-A3EP-01A	TCGA-BD-A3EP	0	409	TRUE
TCGA-FV-A2QR-01A	TCGA-FV-A2QR	1	581	TRUE
TCGA-ZP-A9D1-01A	TCGA-ZP-A9D1	0	21	TRUE
TCGA-K7-AAU7-01A	TCGA-K7-AAU7	0	359	TRUE
TCGA-DD-AACU-01A	TCGA-DD-AACU	0	1567	TRUE
TCGA-BW-A5NO-01A	TCGA-BW-A5NO	0	20	TRUE
TCGA-ED-A7XO-01A	TCGA-ED-A7XO	0	427	TRUE
TCGA-DD-AAEE-01A	TCGA-DD-AAEE	0	810	TRUE
TCGA-RG-A7D4-01A	TCGA-RG-A7D4	0	1098	TRUE
TCGA-FV-A3I1-01A	TCGA-FV-A3I1	1	247	TRUE
TCGA-PD-A5DF-01A	TCGA-PD-A5DF	1	639	TRUE
TCGA-GJ-A9DB-01A	TCGA-GJ-A9DB	1	67	TRUE
TCGA-K7-A5RG-01A	TCGA-K7-A5RG	0	519	TRUE
TCGA-DD-AADV-01A	TCGA-DD-AADV	0	574	TRUE
TCGA-DD-AACF-01A	TCGA-DD-AACF	1	365	TRUE
TCGA-ZS-A9CF-01A	TCGA-ZS-A9CF	0	2412	TRUE
TCGA-2Y-A9H4-01A	TCGA-2Y-A9H4	0	1452	TRUE
TCGA-BC-A10X-11A	TCGA-BC-A10X	1	770	TRUE
TCGA-G3-A25S-01A	TCGA-G3-A25S	1	416	TRUE
TCGA-G3-AAV2-01A	TCGA-G3-AAV2	0	372	TRUE
TCGA-KR-A7K7-01A	TCGA-KR-A7K7	0	951	TRUE
TCGA-DD-AAE2-01A	TCGA-DD-AAE2	0	638	TRUE
TCGA-DD-AADM-01A	TCGA-DD-AADM	1	12	TRUE
TCGA-BC-A69H-01A	TCGA-BC-A69H	0	444	TRUE
TCGA-DD-A4NL-01A	TCGA-DD-A4NL	0	1711	TRUE
TCGA-DD-A114-01A	TCGA-DD-A114	1	1149	TRUE
TCGA-BC-A10R-01A	TCGA-BC-A10R	1	308	TRUE
TCGA-DD-AAVR-01A	TCGA-DD-AAVR	0	2513	TRUE
TCGA-DD-A73C-01A	TCGA-DD-A73C	0	701	TRUE
TCGA-DD-AACA-01A	TCGA-DD-AACA	0	2301	TRUE
TCGA-HP-A5MZ-01A	TCGA-HP-A5MZ	1	91	TRUE
TCGA-BD-A2L6-01A	TCGA-BD-A2L6	0	1363	TRUE
TCGA-DD-AAE4-01A	TCGA-DD-AAE4	0	608	TRUE
TCGA-DD-AAVW-01A	TCGA-DD-AAVW	0	2317	TRUE
TCGA-G3-A5SJ-01A	TCGA-G3-A5SJ	0	698	TRUE
TCGA-HP-A5N0-01A	TCGA-HP-A5N0	1	752	TRUE
TCGA-EP-A3RK-01A	TCGA-EP-A3RK	0	363	TRUE
TCGA-ZP-A9CY-01A	TCGA-ZP-A9CY	0	782	TRUE
TCGA-RC-A6M5-01A	TCGA-RC-A6M5	0	15	TRUE
TCGA-BC-A217-01A	TCGA-BC-A217	1	1397	TRUE
TCGA-DD-A4NB-01A	TCGA-DD-A4NB	0	989	TRUE
TCGA-BC-A10Y-01A	TCGA-BC-A10Y	1	711	TRUE
TCGA-FV-A3R3-01A	TCGA-FV-A3R3	1	366	TRUE
TCGA-2Y-A9HA-01A	TCGA-2Y-A9HA	1	36	TRUE
TCGA-EP-A2KC-01A	TCGA-EP-A2KC	1	19	TRUE
TCGA-RC-A6M6-01A	TCGA-RC-A6M6	0	9	TRUE
TCGA-4R-AA8I-01A	TCGA-4R-AA8I	1	262	TRUE
TCGA-MR-A8JO-01A	TCGA-MR-A8JO	0	330	TRUE
TCGA-CC-A1HT-01A	TCGA-CC-A1HT	1	101	TRUE
TCGA-DD-AACT-01A	TCGA-DD-AACT	0	1562	TRUE
TCGA-FV-A495-01A	TCGA-FV-A495	0	1	TRUE
TCGA-BD-A3EP-11A	TCGA-BD-A3EP	0	409	TRUE
TCGA-BC-A216-11A	TCGA-BC-A216	0	1351	TRUE
TCGA-RC-A7SF-01A	TCGA-RC-A7SF	0	579	TRUE
TCGA-G3-A3CG-01A	TCGA-G3-A3CG	0	673	TRUE
TCGA-BC-A10R-11A	TCGA-BC-A10R	1	308	TRUE
TCGA-DD-AADY-01A	TCGA-DD-AADY	0	555	TRUE
TCGA-ZP-A9D2-01A	TCGA-ZP-A9D2	1	765	TRUE
TCGA-DD-AAD6-01A	TCGA-DD-AAD6	0	672	TRUE
TCGA-DD-A39W-11A	TCGA-DD-A39W	1	827	TRUE
TCGA-XR-A8TF-01A	TCGA-XR-A8TF	1	693	TRUE
TCGA-DD-AAE3-01A	TCGA-DD-AAE3	0	566	TRUE
TCGA-G3-A5SM-01A	TCGA-G3-A5SM	0	520	TRUE
TCGA-DD-A39V-11A	TCGA-DD-A39V	1	643	TRUE
TCGA-2Y-A9GS-01A	TCGA-2Y-A9GS	1	724	TRUE
TCGA-FV-A496-01A	TCGA-FV-A496	0	10	TRUE
TCGA-G3-A7M5-01A	TCGA-G3-A7M5	0	447	TRUE
TCGA-MI-A75H-01A	TCGA-MI-A75H	0	747	TRUE
TCGA-DD-AADR-01A	TCGA-DD-AADR	0	2028	TRUE
TCGA-DD-A73B-01A	TCGA-DD-A73B	1	283	TRUE
TCGA-T1-A6J8-01A	TCGA-T1-A6J8	0	23	TRUE
TCGA-G3-A3CH-01A	TCGA-G3-A3CH	0	780	TRUE
TCGA-DD-AAEB-01A	TCGA-DD-AAEB	0	478	TRUE
TCGA-DD-AAW3-01A	TCGA-DD-AAW3	0	1633	TRUE
TCGA-GJ-A3OU-01A	TCGA-GJ-A3OU	0	879	TRUE
TCGA-DD-AADJ-01A	TCGA-DD-AADJ	0	1066	TRUE
TCGA-2Y-A9H6-01A	TCGA-2Y-A9H6	0	357	TRUE
TCGA-CC-5261-01A	TCGA-CC-5261	1	97	TRUE
TCGA-DD-A118-01A	TCGA-DD-A118	0	3437	TRUE
TCGA-RC-A7SK-01A	TCGA-RC-A7SK	0	472	TRUE
TCGA-XR-A8TG-01A	TCGA-XR-A8TG	0	898	TRUE
TCGA-ED-A8O5-01A	TCGA-ED-A8O5	0	406	TRUE
TCGA-G3-A5SL-01A	TCGA-G3-A5SL	0	621	TRUE
TCGA-FV-A2QQ-01A	TCGA-FV-A2QQ	0	729	TRUE
TCGA-KR-A7K2-01A	TCGA-KR-A7K2	0	829	TRUE
TCGA-DD-AAVP-01A	TCGA-DD-AAVP	0	2752	TRUE
TCGA-ED-A97K-01A	TCGA-ED-A97K	0	6	TRUE
TCGA-DD-A1EJ-01A	TCGA-DD-A1EJ	1	1005	TRUE
TCGA-DD-A113-11A	TCGA-DD-A113	0	2425	TRUE
TCGA-EP-A3JL-01A	TCGA-EP-A3JL	0	303	TRUE
TCGA-DD-A3A9-01A	TCGA-DD-A3A9	1	931	TRUE
TCGA-DD-A114-11A	TCGA-DD-A114	1	1149	TRUE
TCGA-DD-AAVZ-01A	TCGA-DD-AAVZ	0	1900	TRUE
TCGA-MI-A75G-01A	TCGA-MI-A75G	0	698	TRUE
TCGA-DD-A118-11A	TCGA-DD-A118	0	3437	TRUE
TCGA-DD-AAEK-01A	TCGA-DD-AAEK	0	1067	TRUE
TCGA-DD-AAD1-01A	TCGA-DD-AAD1	0	564	TRUE
TCGA-CC-A7II-01A	TCGA-CC-A7II	0	399	TRUE
TCGA-BD-A3ER-01A	TCGA-BD-A3ER	0	1115	TRUE
TCGA-DD-A1EI-01A	TCGA-DD-A1EI	0	183	TRUE
TCGA-DD-A4NQ-01A	TCGA-DD-A4NQ	1	373	TRUE
TCGA-MI-A75I-01A	TCGA-MI-A75I	0	630	TRUE
TCGA-BC-A10T-11A	TCGA-BC-A10T	1	837	TRUE
TCGA-DD-A4NS-01A	TCGA-DD-A4NS	1	2456	TRUE
TCGA-DD-AACN-01A	TCGA-DD-AACN	0	1302	TRUE
TCGA-5R-AAAM-01A	TCGA-5R-AAAM	1	46	TRUE
TCGA-WQ-AB4B-01A	TCGA-WQ-AB4B	0	395	TRUE
TCGA-DD-A4NR-01A	TCGA-DD-A4NR	1	9	TRUE
TCGA-DD-AAEG-01A	TCGA-DD-AAEG	0	719	TRUE
TCGA-DD-A119-11A	TCGA-DD-A119	1	223	TRUE
TCGA-5C-AAPD-01A	TCGA-5C-AAPD	0	20	TRUE
TCGA-DD-AACA-02A	TCGA-DD-AACA	0	2301	TRUE
TCGA-DD-A3A7-01A	TCGA-DD-A3A7	1	419	TRUE
TCGA-CC-5264-01A	TCGA-CC-5264	1	102	TRUE
TCGA-DD-AAE7-01A	TCGA-DD-AAE7	0	644	TRUE
TCGA-G3-A25Y-01A	TCGA-G3-A25Y	1	452	TRUE
TCGA-ZS-A9CD-01A	TCGA-ZS-A9CD	1	1386	TRUE
TCGA-DD-A73A-01A	TCGA-DD-A73A	0	728	TRUE
TCGA-BC-A10X-01A	TCGA-BC-A10X	1	770	TRUE
TCGA-DD-A73F-01A	TCGA-DD-A73F	0	1085	TRUE
TCGA-5C-A9VG-01A	TCGA-5C-A9VG	0	328	TRUE
TCGA-BD-A2L6-11A	TCGA-BD-A2L6	0	1363	TRUE
TCGA-2Y-A9H0-01A	TCGA-2Y-A9H0	0	3675	TRUE
TCGA-DD-AACS-01A	TCGA-DD-AACS	0	1804	TRUE
TCGA-G3-A7M8-01A	TCGA-G3-A7M8	0	430	TRUE
TCGA-DD-AAW1-01A	TCGA-DD-AAW1	0	1989	TRUE
TCGA-2Y-A9GW-01A	TCGA-2Y-A9GW	1	1271	TRUE
TCGA-DD-AADW-01A	TCGA-DD-AADW	0	587	TRUE
TCGA-G3-A3CI-01A	TCGA-G3-A3CI	0	180	TRUE
TCGA-DD-AAD5-01A	TCGA-DD-AAD5	0	1345	TRUE
TCGA-DD-A1ED-01A	TCGA-DD-A1ED	0	2301	TRUE
TCGA-ES-A2HS-01A	TCGA-ES-A2HS	1	688	TRUE
TCGA-5C-A9VH-01A	TCGA-5C-A9VH	0	322	TRUE
TCGA-BC-A3KF-01A	TCGA-BC-A3KF	0	8	TRUE
TCGA-G3-A25V-01A	TCGA-G3-A25V	0	860	TRUE
TCGA-G3-A6UC-01A	TCGA-G3-A6UC	0	671	TRUE
TCGA-ZP-A9CV-01A	TCGA-ZP-A9CV	1	1088	TRUE
TCGA-DD-AAD3-01A	TCGA-DD-AAD3	0	1295	TRUE
TCGA-FV-A23B-01A	TCGA-FV-A23B	1	1852	TRUE
TCGA-UB-A7MC-01A	TCGA-UB-A7MC	0	500	TRUE
TCGA-DD-A4NV-01A	TCGA-DD-A4NV	0	2398	TRUE
TCGA-2Y-A9HB-01A	TCGA-2Y-A9HB	0	260	TRUE
TCGA-KR-A7K0-01A	TCGA-KR-A7K0	1	65	TRUE
TCGA-BC-A112-01A	TCGA-BC-A112	1	153	TRUE
TCGA-DD-A39X-01A	TCGA-DD-A39X	1	1694	TRUE
TCGA-CC-5263-01A	TCGA-CC-5263	1	129	TRUE
TCGA-UB-A7ME-01A	TCGA-UB-A7ME	0	486	TRUE
TCGA-G3-AAV1-01A	TCGA-G3-AAV1	1	359	TRUE
TCGA-DD-A1EG-01A	TCGA-DD-A1EG	1	1372	TRUE
TCGA-DD-AADF-01A	TCGA-DD-AADF	1	115	TRUE
TCGA-G3-A25Z-01A	TCGA-G3-A25Z	0	655	TRUE
TCGA-DD-A3A4-01A	TCGA-DD-A3A4	1	612	TRUE
TCGA-DD-AAEH-01A	TCGA-DD-AAEH	0	784	TRUE
TCGA-DD-AAVS-01A	TCGA-DD-AAVS	0	1823	TRUE
TCGA-G3-A25U-01A	TCGA-G3-A25U	0	1636	TRUE
TCGA-EP-A12J-11A	TCGA-EP-A12J	0	570	TRUE
TCGA-DD-AACK-01A	TCGA-DD-AACK	0	9	TRUE
TCGA-DD-AAC9-01A	TCGA-DD-AAC9	0	347	TRUE
TCGA-DD-AAEI-01A	TCGA-DD-AAEI	0	1531	TRUE
TCGA-CC-A8HS-01A	TCGA-CC-A8HS	1	300	TRUE
TCGA-DD-AACA-02B	TCGA-DD-AACA	0	2301	TRUE
TCGA-G3-AAV4-01A	TCGA-G3-AAV4	1	27	TRUE
TCGA-CC-A3MC-01A	TCGA-CC-A3MC	0	363	TRUE
TCGA-ES-A2HT-01A	TCGA-ES-A2HT	1	438	TRUE
TCGA-CC-A7IH-01A	TCGA-CC-A7IH	0	365	TRUE
TCGA-DD-A39Z-11A	TCGA-DD-A39Z	1	601	TRUE
TCGA-FV-A3I0-11A	TCGA-FV-A3I0	0	848	TRUE
TCGA-CC-A7IF-01A	TCGA-CC-A7IF	1	649	TRUE
TCGA-RC-A7SB-01A	TCGA-RC-A7SB	0	588	TRUE
TCGA-DD-AACY-01A	TCGA-DD-AACY	0	1450	TRUE
TCGA-DD-AADI-01A	TCGA-DD-AADI	0	1085	TRUE
TCGA-XR-A8TC-01A	TCGA-XR-A8TC	0	1339	TRUE
TCGA-DD-A1EG-11A	TCGA-DD-A1EG	1	1372	TRUE
TCGA-UB-AA0U-01A	TCGA-UB-AA0U	0	327	TRUE
TCGA-DD-AAW2-01A	TCGA-DD-AAW2	0	1855	TRUE
TCGA-BC-A10Z-11A	TCGA-BC-A10Z	1	34	TRUE
TCGA-2Y-A9H1-01A	TCGA-2Y-A9H1	1	1229	TRUE
TCGA-2Y-A9GU-01A	TCGA-2Y-A9GU	0	1939	TRUE
TCGA-DD-A3A3-11A	TCGA-DD-A3A3	1	535	TRUE
TCGA-NI-A4U2-01A	TCGA-NI-A4U2	1	1791	TRUE
TCGA-DD-AACD-01A	TCGA-DD-AACD	1	381	TRUE
TCGA-DD-AACE-01A	TCGA-DD-AACE	0	2184	TRUE
TCGA-ED-A7XP-01A	TCGA-ED-A7XP	0	400	TRUE
TCGA-2Y-A9GY-01A	TCGA-2Y-A9GY	1	757	TRUE
TCGA-DD-A11A-01A	TCGA-DD-A11A	1	79	TRUE
TCGA-2Y-A9H9-01A	TCGA-2Y-A9H9	0	697	TRUE
TCGA-DD-A119-01A	TCGA-DD-A119	1	223	TRUE
TCGA-DD-A4ND-01A	TCGA-DD-A4ND	0	2746	TRUE
TCGA-ZP-A9CZ-01A	TCGA-ZP-A9CZ	0	706	TRUE
TCGA-2Y-A9H7-01A	TCGA-2Y-A9H7	0	1168	TRUE
TCGA-DD-A3A6-01A	TCGA-DD-A3A6	1	3258	TRUE
TCGA-ED-A4XI-01A	TCGA-ED-A4XI	0	819	TRUE
TCGA-DD-AADP-01A	TCGA-DD-AADP	0	458	TRUE
TCGA-G3-A5SK-01A	TCGA-G3-A5SK	0	744	TRUE
TCGA-DD-AAD2-01A	TCGA-DD-AAD2	0	658	TRUE
TCGA-DD-AACI-01A	TCGA-DD-AACI	0	1618	TRUE
TCGA-G3-A7M7-01A	TCGA-G3-A7M7	0	361	TRUE
TCGA-DD-AAVY-01A	TCGA-DD-AAVY	0	1970	TRUE
TCGA-NI-A8LF-01A	TCGA-NI-A8LF	0	799	TRUE
TCGA-DD-AADA-01A	TCGA-DD-AADA	0	1233	TRUE
TCGA-G3-A5SI-01A	TCGA-G3-A5SI	1	768	TRUE
TCGA-BC-A10Q-11A	TCGA-BC-A10Q	1	1135	TRUE
TCGA-DD-A1EB-11A	TCGA-DD-A1EB	0	2017	TRUE
TCGA-2Y-A9H3-01A	TCGA-2Y-A9H3	0	1516	TRUE
TCGA-ZP-A9D4-01A	TCGA-ZP-A9D4	0	395	TRUE
TCGA-MR-A520-01A	TCGA-MR-A520	0	229	TRUE
TCGA-K7-A6G5-01A	TCGA-K7-A6G5	0	512	TRUE
TCGA-EP-A12J-01A	TCGA-EP-A12J	0	570	TRUE
TCGA-BC-A10Y-11A	TCGA-BC-A10Y	1	711	TRUE
TCGA-DD-A39V-01A	TCGA-DD-A39V	1	643	TRUE
TCGA-DD-A3A8-01A	TCGA-DD-A3A8	1	11	TRUE
TCGA-BC-A69I-01A	TCGA-BC-A69I	0	387	TRUE
TCGA-ED-A7PY-01A	TCGA-ED-A7PY	0	390	TRUE
TCGA-DD-A11B-01A	TCGA-DD-A11B	1	14	TRUE
TCGA-LG-A9QD-01A	TCGA-LG-A9QD	0	366	TRUE
TCGA-2Y-A9H5-01A	TCGA-2Y-A9H5	1	555	TRUE
TCGA-DD-AADK-01A	TCGA-DD-AADK	0	1049	TRUE
TCGA-DD-A11D-01A	TCGA-DD-A11D	1	1560	TRUE
TCGA-DD-AACW-01A	TCGA-DD-AACW	0	1424	TRUE
TCGA-DD-A113-01A	TCGA-DD-A113	0	2425	TRUE
TCGA-DD-AACO-01A	TCGA-DD-AACO	0	1876	TRUE
TCGA-DD-A4NO-01A	TCGA-DD-A4NO	0	2245	TRUE
TCGA-DD-A4NN-01A	TCGA-DD-A4NN	1	899	TRUE
TCGA-CC-A5UC-01A	TCGA-CC-A5UC	1	347	TRUE
TCGA-DD-A1EC-11A	TCGA-DD-A1EC	0	602	TRUE
TCGA-ZP-A9D0-01A	TCGA-ZP-A9D0	0	1091	TRUE
TCGA-DD-AAVQ-01A	TCGA-DD-AAVQ	0	2728	TRUE
TCGA-DD-AADL-01A	TCGA-DD-AADL	0	636	TRUE
TCGA-O8-A75V-01A	TCGA-O8-A75V	0	538	TRUE
TCGA-DD-AADN-01A	TCGA-DD-AADN	0	898	TRUE
TCGA-DD-A11D-11A	TCGA-DD-A11D	1	1560	TRUE
TCGA-DD-A4NI-01A	TCGA-DD-A4NI	0	816	TRUE
TCGA-EP-A2KB-01A	TCGA-EP-A2KB	1	596	TRUE
TCGA-2Y-A9GX-01A	TCGA-2Y-A9GX	0	2442	TRUE
TCGA-2Y-A9GT-01A	TCGA-2Y-A9GT	1	1624	TRUE
TCGA-DD-AACP-01A	TCGA-DD-AACP	0	415	TRUE
TCGA-WX-AA44-01A	TCGA-WX-AA44	0	615	TRUE
TCGA-DD-A1EB-01A	TCGA-DD-A1EB	0	2017	TRUE
TCGA-EP-A3RK-11A	TCGA-EP-A3RK	0	363	TRUE
TCGA-DD-A1EH-01A	TCGA-DD-A1EH	0	1495	TRUE
TCGA-DD-A4NP-01A	TCGA-DD-A4NP	0	3308	TRUE
TCGA-DD-A73G-01A	TCGA-DD-A73G	0	3478	TRUE
TCGA-DD-A4NE-01A	TCGA-DD-A4NE	1	660	TRUE
TCGA-MI-A75E-01A	TCGA-MI-A75E	0	507	TRUE
TCGA-BC-A110-01A	TCGA-BC-A110	1	2116	TRUE
TCGA-G3-AAV0-01A	TCGA-G3-AAV0	0	476	TRUE
TCGA-DD-A4NJ-01A	TCGA-DD-A4NJ	0	928	TRUE
TCGA-DD-A3A1-11A	TCGA-DD-A3A1	1	233	TRUE
TCGA-DD-AADU-01A	TCGA-DD-AADU	0	554	TRUE
TCGA-BC-A10S-01A	TCGA-BC-A10S	1	1423	TRUE
TCGA-DD-AAVX-01A	TCGA-DD-AAVX	0	1718	TRUE
TCGA-KR-A7K8-01A	TCGA-KR-A7K8	0	906	TRUE
TCGA-DD-A11C-11A	TCGA-DD-A11C	0	662	TRUE
TCGA-DD-A73E-01A	TCGA-DD-A73E	0	44	TRUE
TCGA-CC-A7IE-01A	TCGA-CC-A7IE	1	217	TRUE
TCGA-K7-A5RF-01A	TCGA-K7-A5RF	0	631	TRUE
TCGA-XR-A8TD-01A	TCGA-XR-A8TD	0	1030	TRUE
TCGA-XR-A8TE-01A	TCGA-XR-A8TE	0	925	TRUE
TCGA-G3-A3CK-01A	TCGA-G3-A3CK	0	585	TRUE
TCGA-DD-AADB-01A	TCGA-DD-AADB	0	1242	TRUE
TCGA-LG-A9QC-01A	TCGA-LG-A9QC	0	425	TRUE
TCGA-CC-5262-01A	TCGA-CC-5262	1	103	TRUE
TCGA-ED-A66X-01A	TCGA-ED-A66X	0	406	TRUE
TCGA-CC-5260-01A	TCGA-CC-5260	1	87	TRUE
TCGA-ES-A2HT-11A	TCGA-ES-A2HT	1	438	TRUE
TCGA-DD-AAW0-01A	TCGA-DD-AAW0	0	2015	TRUE
TCGA-G3-A3CH-11A	TCGA-G3-A3CH	0	780	TRUE
TCGA-5R-AA1C-01A	TCGA-5R-AA1C	0	520	TRUE
TCGA-ED-A66Y-01A	TCGA-ED-A66Y	1	296	TRUE
TCGA-CC-5259-01A	TCGA-CC-5259	0	250	TRUE
TCGA-BC-A5W4-01A	TCGA-BC-A5W4	1	547	TRUE
TCGA-DD-A1EJ-11A	TCGA-DD-A1EJ	1	1005	TRUE
TCGA-DD-AACG-01A	TCGA-DD-AACG	1	469	TRUE
TCGA-DD-A1EI-11A	TCGA-DD-A1EI	0	183	TRUE
TCGA-ED-A82E-01A	TCGA-ED-A82E	0	408	TRUE
TCGA-DD-AACQ-01A	TCGA-DD-AACQ	1	432	TRUE
TCGA-DD-A1EF-01A	TCGA-DD-A1EF	1	394	TRUE
TCGA-ZS-A9CG-01A	TCGA-ZS-A9CG	0	341	TRUE
TCGA-G3-AAUZ-01A	TCGA-G3-AAUZ	0	480	TRUE
TCGA-BC-A110-11A	TCGA-BC-A110	1	2116	TRUE
TCGA-CC-5258-01A	TCGA-CC-5258	1	129	TRUE
TCGA-DD-AACX-01A	TCGA-DD-AACX	0	170	TRUE
TCGA-G3-A3CJ-01A	TCGA-G3-A3CJ	0	594	TRUE
TCGA-DD-AADO-01A	TCGA-DD-AADO	0	453	FALSE
TCGA-UB-AA0V-01A	TCGA-UB-AA0V	0	314	FALSE
TCGA-FV-A3R2-11A	TCGA-FV-A3R2	1	194	FALSE
TCGA-DD-A116-01A	TCGA-DD-A116	1	1622	FALSE
TCGA-FV-A23B-11A	TCGA-FV-A23B	1	1852	FALSE
TCGA-BC-A10U-11A	TCGA-BC-A10U	1	837	FALSE
TCGA-CC-A8HV-01A	TCGA-CC-A8HV	1	279	FALSE
TCGA-CC-A123-01A	TCGA-CC-A123	0	219	FALSE
TCGA-DD-A11A-11A	TCGA-DD-A11A	1	79	FALSE
TCGA-3K-AAZ8-01A	TCGA-3K-AAZ8	0	396	FALSE
TCGA-DD-A116-11A	TCGA-DD-A116	1	1622	FALSE
TCGA-DD-A4NH-01A	TCGA-DD-A4NH	0	917	FALSE
TCGA-DD-A39Y-01A	TCGA-DD-A39Y	1	171	FALSE
TCGA-DD-A3A5-11A	TCGA-DD-A3A5	1	3125	FALSE
TCGA-DD-A1EH-11A	TCGA-DD-A1EH	0	1495	FALSE
TCGA-DD-A39Z-01A	TCGA-DD-A39Z	1	601	FALSE
TCGA-DD-A1EE-01A	TCGA-DD-A1EE	1	349	FALSE
TCGA-DD-A3A2-01A	TCGA-DD-A3A2	1	2131	FALSE
TCGA-DD-AADS-01A	TCGA-DD-AADS	0	474	FALSE
TCGA-DD-AACZ-01A	TCGA-DD-AACZ	1	171	FALSE
TCGA-EP-A26S-11A	TCGA-EP-A26S	0	608	FALSE
TCGA-2Y-A9H8-01A	TCGA-2Y-A9H8	1	633	FALSE
TCGA-DD-A1EE-11A	TCGA-DD-A1EE	1	349	FALSE
TCGA-WQ-A9G7-01A	TCGA-WQ-A9G7	0	30	FALSE
TCGA-DD-AACJ-01A	TCGA-DD-AACJ	0	2102	FALSE
TCGA-DD-A73D-01A	TCGA-DD-A73D	0	693	FALSE
TCGA-CC-A9FS-01A	TCGA-CC-A9FS	0	211	FALSE
TCGA-WX-AA47-01A	TCGA-WX-AA47	1	556	FALSE
TCGA-DD-A4NA-01A	TCGA-DD-A4NA	0	1008	FALSE
TCGA-DD-A11B-11A	TCGA-DD-A11B	1	14	FALSE
TCGA-DD-AADQ-01A	TCGA-DD-AADQ	0	436	FALSE
TCGA-G3-AAV5-01A	TCGA-G3-AAV5	0	354	FALSE
TCGA-DD-A3A6-11A	TCGA-DD-A3A6	1	3258	FALSE
TCGA-DD-A39W-01A	TCGA-DD-A39W	1	827	FALSE
TCGA-FV-A3I1-11A	TCGA-FV-A3I1	1	247	FALSE
TCGA-DD-A3A4-11A	TCGA-DD-A3A4	1	612	FALSE
TCGA-CC-A8HU-01A	TCGA-CC-A8HU	1	344	FALSE
TCGA-DD-AADC-01A	TCGA-DD-AADC	1	425	FALSE
TCGA-ED-A627-01A	TCGA-ED-A627	0	423	FALSE
TCGA-BC-A10W-11A	TCGA-BC-A10W	1	91	FALSE
TCGA-DD-A3A3-01A	TCGA-DD-A3A3	1	535	FALSE
TCGA-FV-A2QR-11A	TCGA-FV-A2QR	1	581	FALSE
TCGA-DD-A3A2-11A	TCGA-DD-A3A2	1	2131	FALSE
TCGA-DD-A4NG-01A	TCGA-DD-A4NG	1	802	FALSE
TCGA-G3-AAV3-01A	TCGA-G3-AAV3	0	412	FALSE
TCGA-ED-A459-01A	TCGA-ED-A459	0	910	FALSE
TCGA-DD-A39X-11A	TCGA-DD-A39X	1	1694	FALSE
TCGA-DD-A3A8-11A	TCGA-DD-A3A8	1	11	FALSE
TCGA-CC-A7IL-01A	TCGA-CC-A7IL	1	278	FALSE
TCGA-G3-A25T-01A	TCGA-G3-A25T	0	1553	FALSE
TCGA-2Y-A9H2-01A	TCGA-2Y-A9H2	0	1731	FALSE
TCGA-BC-A10W-01A	TCGA-BC-A10W	1	91	FALSE
TCGA-CC-A9FW-01A	TCGA-CC-A9FW	0	248	FALSE
TCGA-BC-4073-01B	TCGA-BC-4073	0	849	FALSE
TCGA-DD-AACH-01A	TCGA-DD-AACH	1	195	FALSE
TCGA-CC-A7IJ-01A	TCGA-CC-A7IJ	0	382	FALSE
TCGA-RC-A6M4-01A	TCGA-RC-A6M4	0	22	FALSE
TCGA-ED-A5KG-01A	TCGA-ED-A5KG	0	854	FALSE
TCGA-DD-AAEA-01A	TCGA-DD-AAEA	0	575	FALSE
TCGA-DD-AAE0-01A	TCGA-DD-AAE0	0	555	FALSE
TCGA-UB-A7MF-01A	TCGA-UB-A7MF	1	214	FALSE
TCGA-ED-A8O6-01A	TCGA-ED-A8O6	1	56	FALSE
TCGA-CC-A5UE-01A	TCGA-CC-A5UE	1	272	FALSE
TCGA-WX-AA46-01A	TCGA-WX-AA46	0	756	FALSE
TCGA-CC-A5UD-01A	TCGA-CC-A5UD	1	304	FALSE
TCGA-CC-A3MA-01A	TCGA-CC-A3MA	1	303	FALSE
TCGA-YA-A8S7-01A	TCGA-YA-A8S7	1	412	FALSE
TCGA-DD-A1EL-11A	TCGA-DD-A1EL	1	415	FALSE
TCGA-DD-AACC-01A	TCGA-DD-AACC	1	1685	FALSE
TCGA-ED-A7PX-01A	TCGA-ED-A7PX	0	6	FALSE
TCGA-G3-A25X-01A	TCGA-G3-A25X	0	1779	FALSE
TCGA-DD-AAD0-01A	TCGA-DD-AAD0	0	137	FALSE
TCGA-DD-AACB-01A	TCGA-DD-AACB	0	2324	FALSE
TCGA-FV-A4ZQ-01A	TCGA-FV-A4ZQ	0	12	FALSE
TCGA-DD-AAE6-01A	TCGA-DD-AAE6	0	141	FALSE
TCGA-RC-A7SH-01A	TCGA-RC-A7SH	0	468	FALSE
TCGA-DD-AA3A-01A	TCGA-DD-AA3A	1	410	FALSE
TCGA-BC-A10Q-01A	TCGA-BC-A10Q	1	1135	FALSE
TCGA-FV-A3I0-01A	TCGA-FV-A3I0	0	848	FALSE
TCGA-FV-A3R2-01A	TCGA-FV-A3R2	1	194	FALSE
TCGA-RC-A7S9-01A	TCGA-RC-A7S9	0	640	FALSE
TCGA-EP-A2KA-01A	TCGA-EP-A2KA	1	627	FALSE
TCGA-CC-A3M9-01A	TCGA-CC-A3M9	1	300	FALSE
TCGA-MI-A75C-01A	TCGA-MI-A75C	0	291	FALSE
TCGA-BC-4072-01B	TCGA-BC-4072	1	1490	FALSE
TCGA-FV-A4ZP-01A	TCGA-FV-A4ZP	1	2486	FALSE
TCGA-CC-A3MB-01A	TCGA-CC-A3MB	1	315	FALSE
TCGA-DD-A1EC-01A	TCGA-DD-A1EC	0	602	FALSE
TCGA-CC-A7IG-01A	TCGA-CC-A7IG	1	299	FALSE
TCGA-DD-AAVU-01A	TCGA-DD-AAVU	0	2202	FALSE
TCGA-DD-AAED-01A	TCGA-DD-AAED	0	763	FALSE
TCGA-DD-A3A1-01A	TCGA-DD-A3A1	1	233	FALSE

## Sheet: Extended Data Fig. 10c
Extended Data Fig. 10c (Survival probability)
sample	patient	OS	OS.time	Subgroup: CHRM5:>=9.6
TCGA-CC-A7IF-01A	TCGA-CC-A7IF	1	649	TRUE
TCGA-CC-A7IJ-01A	TCGA-CC-A7IJ	0	382	TRUE
TCGA-2Y-A9GZ-01A	TCGA-2Y-A9GZ	1	848	TRUE
TCGA-G3-A7M9-01A	TCGA-G3-A7M9	1	56	TRUE
TCGA-2Y-A9H6-01A	TCGA-2Y-A9H6	0	357	TRUE
TCGA-DD-A4ND-01A	TCGA-DD-A4ND	0	2746	TRUE
TCGA-DD-AAED-01A	TCGA-DD-AAED	0	763	TRUE
TCGA-2Y-A9GT-01A	TCGA-2Y-A9GT	1	1624	TRUE
TCGA-RC-A7SH-01A	TCGA-RC-A7SH	0	468	TRUE
TCGA-G3-A25U-01A	TCGA-G3-A25U	0	1636	TRUE
TCGA-DD-AACL-01A	TCGA-DD-AACL	1	107	TRUE
TCGA-2Y-A9GV-01A	TCGA-2Y-A9GV	1	2532	TRUE
TCGA-DD-AACA-02A	TCGA-DD-AACA	0	2301	TRUE
TCGA-ZP-A9D4-01A	TCGA-ZP-A9D4	0	395	TRUE
TCGA-G3-A6UC-01A	TCGA-G3-A6UC	0	671	TRUE
TCGA-DD-AAD8-01A	TCGA-DD-AAD8	0	1219	TRUE
TCGA-CC-A7IH-01A	TCGA-CC-A7IH	0	365	TRUE
TCGA-DD-AACE-01A	TCGA-DD-AACE	0	2184	TRUE
TCGA-NI-A8LF-01A	TCGA-NI-A8LF	0	799	TRUE
TCGA-ZP-A9D0-01A	TCGA-ZP-A9D0	0	1091	TRUE
TCGA-ZP-A9CY-01A	TCGA-ZP-A9CY	0	782	TRUE
TCGA-EP-A2KC-01A	TCGA-EP-A2KC	1	19	TRUE
TCGA-DD-AAEK-01A	TCGA-DD-AAEK	0	1067	TRUE
TCGA-DD-A73A-01A	TCGA-DD-A73A	0	728	TRUE
TCGA-CC-A9FS-01A	TCGA-CC-A9FS	0	211	TRUE
TCGA-FV-A3I1-11A	TCGA-FV-A3I1	1	247	TRUE
TCGA-ZS-A9CE-01A	TCGA-ZS-A9CE	0	1241	TRUE
TCGA-DD-A11B-01A	TCGA-DD-A11B	1	14	TRUE
TCGA-DD-AAVY-01A	TCGA-DD-AAVY	0	1970	TRUE
TCGA-FV-A23B-01A	TCGA-FV-A23B	1	1852	TRUE
TCGA-DD-A4NV-01A	TCGA-DD-A4NV	0	2398	TRUE
TCGA-DD-AAEA-01A	TCGA-DD-AAEA	0	575	TRUE
TCGA-DD-AADC-01A	TCGA-DD-AADC	1	425	TRUE
TCGA-G3-A7M6-01A	TCGA-G3-A7M6	0	632	TRUE
TCGA-ED-A4XI-01A	TCGA-ED-A4XI	0	819	TRUE
TCGA-DD-AADB-01A	TCGA-DD-AADB	0	1242	TRUE
TCGA-2Y-A9GS-01A	TCGA-2Y-A9GS	1	724	TRUE
TCGA-ZP-A9D2-01A	TCGA-ZP-A9D2	1	765	TRUE
TCGA-DD-AADG-01A	TCGA-DD-AADG	0	1145	TRUE
TCGA-CC-A8HS-01A	TCGA-CC-A8HS	1	300	TRUE
TCGA-G3-A3CH-01A	TCGA-G3-A3CH	0	780	TRUE
TCGA-G3-A7M8-01A	TCGA-G3-A7M8	0	430	TRUE
TCGA-DD-AADW-01A	TCGA-DD-AADW	0	587	TRUE
TCGA-DD-AACW-01A	TCGA-DD-AACW	0	1424	TRUE
TCGA-DD-A4NI-01A	TCGA-DD-A4NI	0	816	TRUE
TCGA-DD-A4NJ-01A	TCGA-DD-A4NJ	0	928	TRUE
TCGA-G3-A3CI-01A	TCGA-G3-A3CI	0	180	TRUE
TCGA-UB-A7MB-01A	TCGA-UB-A7MB	0	601	TRUE
TCGA-DD-AAEB-01A	TCGA-DD-AAEB	0	478	TRUE
TCGA-2Y-A9GY-01A	TCGA-2Y-A9GY	1	757	TRUE
TCGA-DD-A1EB-01A	TCGA-DD-A1EB	0	2017	TRUE
TCGA-CC-A7IK-01A	TCGA-CC-A7IK	1	262	TRUE
TCGA-DD-A4NS-01A	TCGA-DD-A4NS	1	2456	TRUE
TCGA-2Y-A9GU-01A	TCGA-2Y-A9GU	0	1939	TRUE
TCGA-DD-A4NK-01A	TCGA-DD-A4NK	1	1210	TRUE
TCGA-GJ-A6C0-01A	TCGA-GJ-A6C0	1	31	TRUE
TCGA-4R-AA8I-01A	TCGA-4R-AA8I	1	262	TRUE
TCGA-DD-AADV-01A	TCGA-DD-AADV	0	574	TRUE
TCGA-G3-AAV5-01A	TCGA-G3-AAV5	0	354	TRUE
TCGA-GJ-A9DB-01A	TCGA-GJ-A9DB	1	67	TRUE
TCGA-EP-A2KB-01A	TCGA-EP-A2KB	1	596	TRUE
TCGA-NI-A4U2-01A	TCGA-NI-A4U2	1	1791	TRUE
TCGA-MR-A520-01A	TCGA-MR-A520	0	229	TRUE
TCGA-LG-A9QC-01A	TCGA-LG-A9QC	0	425	TRUE
TCGA-KR-A7K0-01A	TCGA-KR-A7K0	1	65	TRUE
TCGA-DD-AADL-01A	TCGA-DD-AADL	0	636	TRUE
TCGA-G3-AAUZ-01A	TCGA-G3-AAUZ	0	480	TRUE
TCGA-FV-A496-01A	TCGA-FV-A496	0	10	TRUE
TCGA-DD-AAD1-01A	TCGA-DD-AAD1	0	564	TRUE
TCGA-DD-AACN-01A	TCGA-DD-AACN	0	1302	TRUE
TCGA-LG-A9QD-01A	TCGA-LG-A9QD	0	366	TRUE
TCGA-MI-A75C-01A	TCGA-MI-A75C	0	291	TRUE
TCGA-DD-A4NO-01A	TCGA-DD-A4NO	0	2245	TRUE
TCGA-ES-A2HS-01A	TCGA-ES-A2HS	1	688	TRUE
TCGA-FV-A23B-11A	TCGA-FV-A23B	1	1852	TRUE
TCGA-2Y-A9H7-01A	TCGA-2Y-A9H7	0	1168	TRUE
TCGA-ZS-A9CF-01A	TCGA-ZS-A9CF	0	2412	TRUE
TCGA-DD-A39Z-11A	TCGA-DD-A39Z	1	601	TRUE
TCGA-RC-A7SB-01A	TCGA-RC-A7SB	0	588	TRUE
TCGA-MR-A8JO-01A	TCGA-MR-A8JO	0	330	TRUE
TCGA-2Y-A9H9-01A	TCGA-2Y-A9H9	0	697	TRUE
TCGA-DD-AADU-01A	TCGA-DD-AADU	0	554	TRUE
TCGA-WQ-AB4B-01A	TCGA-WQ-AB4B	0	395	TRUE
TCGA-DD-A3A4-11A	TCGA-DD-A3A4	1	612	TRUE
TCGA-BD-A3ER-01A	TCGA-BD-A3ER	0	1115	TRUE
TCGA-FV-A3I1-01A	TCGA-FV-A3I1	1	247	TRUE
TCGA-DD-AAVV-01A	TCGA-DD-AAVV	0	2455	TRUE
TCGA-DD-AADA-01A	TCGA-DD-AADA	0	1233	TRUE
TCGA-DD-AACQ-01A	TCGA-DD-AACQ	1	432	TRUE
TCGA-UB-A7MC-01A	TCGA-UB-A7MC	0	500	TRUE
TCGA-DD-AAD6-01A	TCGA-DD-AAD6	0	672	TRUE
TCGA-DD-AACV-01A	TCGA-DD-AACV	0	1531	TRUE
TCGA-DD-AACF-01A	TCGA-DD-AACF	1	365	TRUE
TCGA-DD-AAE7-01A	TCGA-DD-AAE7	0	644	TRUE
TCGA-RC-A7SK-01A	TCGA-RC-A7SK	0	472	TRUE
TCGA-ED-A7XP-01A	TCGA-ED-A7XP	0	400	TRUE
TCGA-ZP-A9D1-01A	TCGA-ZP-A9D1	0	21	TRUE
TCGA-KR-A7K2-01A	TCGA-KR-A7K2	0	829	TRUE
TCGA-UB-AA0U-01A	TCGA-UB-AA0U	0	327	TRUE
TCGA-DD-AAVU-01A	TCGA-DD-AAVU	0	2202	TRUE
TCGA-CC-A8HT-01A	TCGA-CC-A8HT	1	140	TRUE
TCGA-DD-A4NL-01A	TCGA-DD-A4NL	0	1711	TRUE
TCGA-DD-AAW1-01A	TCGA-DD-AAW1	0	1989	TRUE
TCGA-CC-A3MC-01A	TCGA-CC-A3MC	0	363	TRUE
TCGA-WJ-A86L-01A	TCGA-WJ-A86L	0	345	TRUE
TCGA-CC-A1HT-01A	TCGA-CC-A1HT	1	101	TRUE
TCGA-2Y-A9H5-01A	TCGA-2Y-A9H5	1	555	TRUE
TCGA-CC-A7IL-01A	TCGA-CC-A7IL	1	278	TRUE
TCGA-BC-A10Q-11A	TCGA-BC-A10Q	1	1135	TRUE
TCGA-FV-A3R2-11A	TCGA-FV-A3R2	1	194	TRUE
TCGA-2Y-A9H8-01A	TCGA-2Y-A9H8	1	633	TRUE
TCGA-UB-AA0V-01A	TCGA-UB-AA0V	0	314	TRUE
TCGA-DD-A1EH-11A	TCGA-DD-A1EH	0	1495	TRUE
TCGA-EP-A12J-01A	TCGA-EP-A12J	0	570	TRUE
TCGA-DD-A118-11A	TCGA-DD-A118	0	3437	TRUE
TCGA-ED-A97K-01A	TCGA-ED-A97K	0	6	TRUE
TCGA-G3-AAV0-01A	TCGA-G3-AAV0	0	476	TRUE
TCGA-RC-A6M4-01A	TCGA-RC-A6M4	0	22	TRUE
TCGA-5C-A9VG-01A	TCGA-5C-A9VG	0	328	TRUE
TCGA-DD-A4NH-01A	TCGA-DD-A4NH	0	917	TRUE
TCGA-DD-A3A2-01A	TCGA-DD-A3A2	1	2131	TRUE
TCGA-BC-A10R-11A	TCGA-BC-A10R	1	308	TRUE
TCGA-DD-A116-01A	TCGA-DD-A116	1	1622	TRUE
TCGA-ZS-A9CF-02A	TCGA-ZS-A9CF	0	2412	TRUE
TCGA-DD-A4NR-01A	TCGA-DD-A4NR	1	9	TRUE
TCGA-2Y-A9HA-01A	TCGA-2Y-A9HA	1	36	TRUE
TCGA-BC-A10X-01A	TCGA-BC-A10X	1	770	TRUE
TCGA-BC-A110-11A	TCGA-BC-A110	1	2116	TRUE
TCGA-DD-A1EF-01A	TCGA-DD-A1EF	1	394	TRUE
TCGA-DD-A39Z-01A	TCGA-DD-A39Z	1	601	TRUE
TCGA-K7-A6G5-01A	TCGA-K7-A6G5	0	512	TRUE
TCGA-ED-A7PZ-01A	TCGA-ED-A7PZ	0	6	TRUE
TCGA-G3-A3CH-11A	TCGA-G3-A3CH	0	780	TRUE
TCGA-DD-A11D-11A	TCGA-DD-A11D	1	1560	TRUE
TCGA-DD-AAVZ-01A	TCGA-DD-AAVZ	0	1900	TRUE
TCGA-DD-AACS-01A	TCGA-DD-AACS	0	1804	TRUE
TCGA-DD-AACA-01A	TCGA-DD-AACA	0	2301	TRUE
TCGA-DD-AAVW-01A	TCGA-DD-AAVW	0	2317	TRUE
TCGA-G3-A25Y-01A	TCGA-G3-A25Y	1	452	TRUE
TCGA-DD-A73G-01A	TCGA-DD-A73G	0	3478	TRUE
TCGA-G3-AAV1-01A	TCGA-G3-AAV1	1	359	TRUE
TCGA-5R-AAAM-01A	TCGA-5R-AAAM	1	46	TRUE
TCGA-DD-AAEH-01A	TCGA-DD-AAEH	0	784	TRUE
TCGA-XR-A8TC-01A	TCGA-XR-A8TC	0	1339	TRUE
TCGA-DD-A11D-01A	TCGA-DD-A11D	1	1560	TRUE
TCGA-UB-A7MF-01A	TCGA-UB-A7MF	1	214	TRUE
TCGA-DD-A4NB-01A	TCGA-DD-A4NB	0	989	TRUE
TCGA-BD-A2L6-11A	TCGA-BD-A2L6	0	1363	TRUE
TCGA-DD-A11B-11A	TCGA-DD-A11B	1	14	TRUE
TCGA-BC-A10Y-01A	TCGA-BC-A10Y	1	711	TRUE
TCGA-UB-A7ME-01A	TCGA-UB-A7ME	0	486	TRUE
TCGA-DD-AACK-01A	TCGA-DD-AACK	0	9	TRUE
TCGA-DD-AADP-01A	TCGA-DD-AADP	0	458	TRUE
TCGA-RC-A7SF-01A	TCGA-RC-A7SF	0	579	TRUE
TCGA-5C-A9VH-01A	TCGA-5C-A9VH	0	322	TRUE
TCGA-DD-AACJ-01A	TCGA-DD-AACJ	0	2102	TRUE
TCGA-G3-A25Z-01A	TCGA-G3-A25Z	0	655	TRUE
TCGA-WX-AA46-01A	TCGA-WX-AA46	0	756	TRUE
TCGA-MI-A75I-01A	TCGA-MI-A75I	0	630	TRUE
TCGA-RC-A7S9-01A	TCGA-RC-A7S9	0	640	TRUE
TCGA-DD-AAE9-01A	TCGA-DD-AAE9	0	722	TRUE
TCGA-DD-AACY-01A	TCGA-DD-AACY	0	1450	TRUE
TCGA-G3-A5SK-01A	TCGA-G3-A5SK	0	744	TRUE
TCGA-DD-A4NG-01A	TCGA-DD-A4NG	1	802	TRUE
TCGA-DD-A1EA-01A	TCGA-DD-A1EA	0	2415	TRUE
TCGA-UB-A7MA-01A	TCGA-UB-A7MA	0	848	TRUE
TCGA-DD-A1EB-11A	TCGA-DD-A1EB	0	2017	TRUE
TCGA-DD-AACU-01A	TCGA-DD-AACU	0	1567	TRUE
TCGA-G3-A5SL-01A	TCGA-G3-A5SL	0	621	TRUE
TCGA-DD-A3A5-11A	TCGA-DD-A3A5	1	3125	TRUE
TCGA-FV-A4ZQ-01A	TCGA-FV-A4ZQ	0	12	TRUE
TCGA-BC-A3KF-01A	TCGA-BC-A3KF	0	8	TRUE
TCGA-G3-A25S-01A	TCGA-G3-A25S	1	416	TRUE
TCGA-DD-A4NE-01A	TCGA-DD-A4NE	1	660	TRUE
TCGA-BC-A10Y-11A	TCGA-BC-A10Y	1	711	TRUE
TCGA-DD-AACB-01A	TCGA-DD-AACB	0	2324	TRUE
TCGA-DD-A113-11A	TCGA-DD-A113	0	2425	TRUE
TCGA-DD-A11C-11A	TCGA-DD-A11C	0	662	TRUE
TCGA-DD-AAW0-01A	TCGA-DD-AAW0	0	2015	TRUE
TCGA-DD-A1EC-11A	TCGA-DD-A1EC	0	602	TRUE
TCGA-DD-AADO-01A	TCGA-DD-AADO	0	453	TRUE
TCGA-2Y-A9H4-01A	TCGA-2Y-A9H4	0	1452	TRUE
TCGA-G3-A5SI-01A	TCGA-G3-A5SI	1	768	TRUE
TCGA-EP-A2KA-01A	TCGA-EP-A2KA	1	627	TRUE
TCGA-EP-A26S-01A	TCGA-EP-A26S	0	608	TRUE
TCGA-ZP-A9CV-01A	TCGA-ZP-A9CV	1	1088	TRUE
TCGA-DD-A73C-01A	TCGA-DD-A73C	0	701	TRUE
TCGA-G3-A5SM-01A	TCGA-G3-A5SM	0	520	TRUE
TCGA-XR-A8TG-01A	TCGA-XR-A8TG	0	898	TRUE
TCGA-BW-A5NO-01A	TCGA-BW-A5NO	0	20	TRUE
TCGA-DD-A73E-01A	TCGA-DD-A73E	0	44	TRUE
TCGA-DD-AADM-01A	TCGA-DD-AADM	1	12	TRUE
TCGA-CC-5261-01A	TCGA-CC-5261	1	97	TRUE
TCGA-DD-AACA-02B	TCGA-DD-AACA	0	2301	TRUE
TCGA-XR-A8TE-01A	TCGA-XR-A8TE	0	925	TRUE
TCGA-DD-AADK-01A	TCGA-DD-AADK	0	1049	TRUE
TCGA-DD-A113-01A	TCGA-DD-A113	0	2425	TRUE
TCGA-CC-A7II-01A	TCGA-CC-A7II	0	399	TRUE
TCGA-DD-A73D-01A	TCGA-DD-A73D	0	693	TRUE
TCGA-2Y-A9HB-01A	TCGA-2Y-A9HB	0	260	TRUE
TCGA-DD-A4NP-01A	TCGA-DD-A4NP	0	3308	TRUE
TCGA-DD-AACC-01A	TCGA-DD-AACC	1	1685	TRUE
TCGA-DD-AADS-01A	TCGA-DD-AADS	0	474	TRUE
TCGA-CC-A3MB-01A	TCGA-CC-A3MB	1	315	TRUE
TCGA-HP-A5N0-01A	TCGA-HP-A5N0	1	752	TRUE
TCGA-DD-A1EI-01A	TCGA-DD-A1EI	0	183	TRUE
TCGA-DD-AACZ-01A	TCGA-DD-AACZ	1	171	TRUE
TCGA-BC-A10Z-01A	TCGA-BC-A10Z	1	34	TRUE
TCGA-BD-A2L6-01A	TCGA-BD-A2L6	0	1363	TRUE
TCGA-XR-A8TF-01A	TCGA-XR-A8TF	1	693	TRUE
TCGA-DD-AAW2-01A	TCGA-DD-AAW2	0	1855	TRUE
TCGA-BC-A10R-01A	TCGA-BC-A10R	1	308	TRUE
TCGA-G3-AAV7-01A	TCGA-G3-AAV7	0	361	TRUE
TCGA-BC-A217-01A	TCGA-BC-A217	1	1397	TRUE
TCGA-BC-A10S-01A	TCGA-BC-A10S	1	1423	TRUE
TCGA-DD-AADJ-01A	TCGA-DD-AADJ	0	1066	TRUE
TCGA-DD-AAVP-01A	TCGA-DD-AAVP	0	2752	TRUE
TCGA-DD-A1EJ-01A	TCGA-DD-A1EJ	1	1005	TRUE
TCGA-K7-A5RF-01A	TCGA-K7-A5RF	0	631	TRUE
TCGA-G3-A25V-01A	TCGA-G3-A25V	0	860	TRUE
TCGA-EP-A3RK-11A	TCGA-EP-A3RK	0	363	TRUE
TCGA-ED-A8O5-01A	TCGA-ED-A8O5	0	406	TRUE
TCGA-2Y-A9GW-01A	TCGA-2Y-A9GW	1	1271	TRUE
TCGA-BC-A10T-01A	TCGA-BC-A10T	1	837	TRUE
TCGA-ED-A627-01A	TCGA-ED-A627	0	423	TRUE
TCGA-DD-AAD0-01A	TCGA-DD-AAD0	0	137	TRUE
TCGA-2Y-A9GX-01A	TCGA-2Y-A9GX	0	2442	TRUE
TCGA-DD-AAEG-01A	TCGA-DD-AAEG	0	719	TRUE
TCGA-ED-A66X-01A	TCGA-ED-A66X	0	406	TRUE
TCGA-DD-AAC9-01A	TCGA-DD-AAC9	0	347	TRUE
TCGA-DD-A115-01A	TCGA-DD-A115	1	2542	TRUE
TCGA-DD-A116-11A	TCGA-DD-A116	1	1622	TRUE
TCGA-RC-A6M5-01A	TCGA-RC-A6M5	0	15	TRUE
TCGA-MI-A75E-01A	TCGA-MI-A75E	0	507	TRUE
TCGA-CC-5258-01A	TCGA-CC-5258	1	129	TRUE
TCGA-CC-A123-01A	TCGA-CC-A123	0	219	TRUE
TCGA-DD-AAD5-01A	TCGA-DD-AAD5	0	1345	TRUE
TCGA-DD-A1EH-01A	TCGA-DD-A1EH	0	1495	TRUE
TCGA-5C-AAPD-01A	TCGA-5C-AAPD	0	20	TRUE
TCGA-DD-A4NN-01A	TCGA-DD-A4NN	1	899	TRUE
TCGA-DD-AAE2-01A	TCGA-DD-AAE2	0	638	TRUE
TCGA-DD-AADI-01A	TCGA-DD-AADI	0	1085	TRUE
TCGA-2Y-A9H3-01A	TCGA-2Y-A9H3	0	1516	TRUE
TCGA-RC-A6M6-01A	TCGA-RC-A6M6	0	9	TRUE
TCGA-DD-AAE1-01A	TCGA-DD-AAE1	0	552	TRUE
TCGA-BC-A10Z-11A	TCGA-BC-A10Z	1	34	TRUE
TCGA-ED-A7PY-01A	TCGA-ED-A7PY	0	390	TRUE
TCGA-DD-AAVS-01A	TCGA-DD-AAVS	0	1823	TRUE
TCGA-ED-A8O6-01A	TCGA-ED-A8O6	1	56	TRUE
TCGA-BC-A10U-01A	TCGA-BC-A10U	1	837	TRUE
TCGA-DD-AAE3-01A	TCGA-DD-AAE3	0	566	TRUE
TCGA-ED-A5KG-01A	TCGA-ED-A5KG	0	854	TRUE
TCGA-CC-A5UE-01A	TCGA-CC-A5UE	1	272	TRUE
TCGA-ZP-A9CZ-01A	TCGA-ZP-A9CZ	0	706	TRUE
TCGA-DD-A3A2-11A	TCGA-DD-A3A2	1	2131	TRUE
TCGA-DD-A1EJ-11A	TCGA-DD-A1EJ	1	1005	TRUE
TCGA-O8-A75V-01A	TCGA-O8-A75V	0	538	TRUE
TCGA-CC-A8HU-01A	TCGA-CC-A8HU	1	344	TRUE
TCGA-DD-AAE6-01A	TCGA-DD-AAE6	0	141	TRUE
TCGA-CC-5263-01A	TCGA-CC-5263	1	129	TRUE
TCGA-DD-AADD-01A	TCGA-DD-AADD	0	1231	TRUE
TCGA-DD-AADF-01A	TCGA-DD-AADF	1	115	TRUE
TCGA-BC-A216-01A	TCGA-BC-A216	0	1351	TRUE
TCGA-QA-A7B7-01A	TCGA-QA-A7B7	0	94	TRUE
TCGA-CC-A3M9-01A	TCGA-CC-A3M9	1	300	TRUE
TCGA-DD-A11A-11A	TCGA-DD-A11A	1	79	TRUE
TCGA-UB-A7MD-01A	TCGA-UB-A7MD	1	52	TRUE
TCGA-DD-AAVQ-01A	TCGA-DD-AAVQ	0	2728	TRUE
TCGA-DD-AAD3-01A	TCGA-DD-AAD3	0	1295	TRUE
TCGA-BC-4072-01B	TCGA-BC-4072	1	1490	TRUE
TCGA-BC-A8YO-01A	TCGA-BC-A8YO	0	562	TRUE
TCGA-DD-A3A4-01A	TCGA-DD-A3A4	1	612	TRUE
TCGA-DD-A73B-01A	TCGA-DD-A73B	1	283	TRUE
TCGA-DD-AACX-01A	TCGA-DD-AACX	0	170	TRUE
TCGA-DD-AAW3-01A	TCGA-DD-AAW3	0	1633	TRUE
TCGA-DD-A39W-01A	TCGA-DD-A39W	1	827	TRUE
TCGA-CC-A8HV-01A	TCGA-CC-A8HV	1	279	TRUE
TCGA-3K-AAZ8-01A	TCGA-3K-AAZ8	0	396	TRUE
TCGA-G3-A7M7-01A	TCGA-G3-A7M7	0	361	TRUE
TCGA-MI-A75H-01A	TCGA-MI-A75H	0	747	TRUE
TCGA-DD-A114-11A	TCGA-DD-A114	1	1149	TRUE
TCGA-FV-A3R2-01A	TCGA-FV-A3R2	1	194	TRUE
TCGA-DD-AACT-01A	TCGA-DD-AACT	0	1562	TRUE
TCGA-BC-A10U-11A	TCGA-BC-A10U	1	837	TRUE
TCGA-DD-AACP-01A	TCGA-DD-AACP	0	415	TRUE
TCGA-DD-A1ED-01A	TCGA-DD-A1ED	0	2301	TRUE
TCGA-BC-A3KG-01A	TCGA-BC-A3KG	0	680	TRUE
TCGA-DD-A3A5-01A	TCGA-DD-A3A5	1	3125	TRUE
TCGA-BC-A112-01A	TCGA-BC-A112	1	153	TRUE
TCGA-BC-A69H-01A	TCGA-BC-A69H	0	444	TRUE
TCGA-DD-A1EE-01A	TCGA-DD-A1EE	1	349	TRUE
TCGA-BC-A110-01A	TCGA-BC-A110	1	2116	TRUE
TCGA-G3-A3CG-01A	TCGA-G3-A3CG	0	673	FALSE
TCGA-CC-A7IE-01A	TCGA-CC-A7IE	1	217	FALSE
TCGA-YA-A8S7-01A	TCGA-YA-A8S7	1	412	FALSE
TCGA-DD-A3A8-01A	TCGA-DD-A3A8	1	11	FALSE
TCGA-5R-AA1C-01A	TCGA-5R-AA1C	0	520	FALSE
TCGA-DD-AAD2-01A	TCGA-DD-AAD2	0	658	FALSE
TCGA-DD-A1EG-11A	TCGA-DD-A1EG	1	1372	FALSE
TCGA-DD-AAEE-01A	TCGA-DD-AAEE	0	810	FALSE
TCGA-DD-AAVX-01A	TCGA-DD-AAVX	0	1718	FALSE
TCGA-BC-A216-11A	TCGA-BC-A216	0	1351	FALSE
TCGA-BD-A3EP-11A	TCGA-BD-A3EP	0	409	FALSE
TCGA-CC-A9FW-01A	TCGA-CC-A9FW	0	248	FALSE
TCGA-MI-A75G-01A	TCGA-MI-A75G	0	698	FALSE
TCGA-DD-A11A-01A	TCGA-DD-A11A	1	79	FALSE
TCGA-DD-A1EE-11A	TCGA-DD-A1EE	1	349	FALSE
TCGA-G3-A5SJ-01A	TCGA-G3-A5SJ	0	698	FALSE
TCGA-G3-A3CK-01A	TCGA-G3-A3CK	0	585	FALSE
TCGA-BC-A10X-11A	TCGA-BC-A10X	1	770	FALSE
TCGA-KR-A7K8-01A	TCGA-KR-A7K8	0	906	FALSE
TCGA-G3-A3CJ-01A	TCGA-G3-A3CJ	0	594	FALSE
TCGA-DD-A4NF-01A	TCGA-DD-A4NF	0	942	FALSE
TCGA-RG-A7D4-01A	TCGA-RG-A7D4	0	1098	FALSE
TCGA-ZS-A9CG-01A	TCGA-ZS-A9CG	0	341	FALSE
TCGA-CC-A3MA-01A	TCGA-CC-A3MA	1	303	FALSE
TCGA-ED-A82E-01A	TCGA-ED-A82E	0	408	FALSE
TCGA-CC-A5UC-01A	TCGA-CC-A5UC	1	347	FALSE
TCGA-FV-A3R3-01A	TCGA-FV-A3R3	1	366	FALSE
TCGA-DD-AAEI-01A	TCGA-DD-AAEI	0	1531	FALSE
TCGA-ED-A66Y-01A	TCGA-ED-A66Y	1	296	FALSE
TCGA-ED-A459-01A	TCGA-ED-A459	0	910	FALSE
TCGA-2Y-A9H2-01A	TCGA-2Y-A9H2	0	1731	FALSE
TCGA-BD-A3EP-01A	TCGA-BD-A3EP	0	409	FALSE
TCGA-G3-A7M5-01A	TCGA-G3-A7M5	0	447	FALSE
TCGA-BC-A69I-01A	TCGA-BC-A69I	0	387	FALSE
TCGA-G3-AAV3-01A	TCGA-G3-AAV3	0	412	FALSE
TCGA-ED-A7PX-01A	TCGA-ED-A7PX	0	6	FALSE
TCGA-DD-A39W-11A	TCGA-DD-A39W	1	827	FALSE
TCGA-DD-AAVR-01A	TCGA-DD-AAVR	0	2513	FALSE
TCGA-FV-A2QR-01A	TCGA-FV-A2QR	1	581	FALSE
TCGA-DD-AADY-01A	TCGA-DD-AADY	0	555	FALSE
TCGA-EP-A3JL-01A	TCGA-EP-A3JL	0	303	FALSE
TCGA-K7-AAU7-01A	TCGA-K7-AAU7	0	359	FALSE
TCGA-PD-A5DF-01A	TCGA-PD-A5DF	1	639	FALSE
TCGA-2Y-A9H1-01A	TCGA-2Y-A9H1	1	1229	FALSE
TCGA-XR-A8TD-01A	TCGA-XR-A8TD	0	1030	FALSE
TCGA-G3-AAV2-01A	TCGA-G3-AAV2	0	372	FALSE
TCGA-DD-AAE0-01A	TCGA-DD-AAE0	0	555	FALSE
TCGA-5R-AA1D-01A	TCGA-5R-AA1D	0	449	FALSE
TCGA-DD-A1EC-01A	TCGA-DD-A1EC	0	602	FALSE
TCGA-DD-A3A7-01A	TCGA-DD-A3A7	1	419	FALSE
TCGA-G3-AAV4-01A	TCGA-G3-AAV4	1	27	FALSE
TCGA-FV-A2QQ-01A	TCGA-FV-A2QQ	0	729	FALSE
TCGA-DD-A73F-01A	TCGA-DD-A73F	0	1085	FALSE
TCGA-BC-A10W-11A	TCGA-BC-A10W	1	91	FALSE
TCGA-DD-A39X-01A	TCGA-DD-A39X	1	1694	FALSE
TCGA-DD-A119-11A	TCGA-DD-A119	1	223	FALSE
TCGA-FV-A495-01A	TCGA-FV-A495	0	1	FALSE
TCGA-HP-A5MZ-01A	TCGA-HP-A5MZ	1	91	FALSE
TCGA-K7-A5RG-01A	TCGA-K7-A5RG	0	519	FALSE
TCGA-ES-A2HT-11A	TCGA-ES-A2HT	1	438	FALSE
TCGA-DD-A39X-11A	TCGA-DD-A39X	1	1694	FALSE
TCGA-G3-AAV6-01A	TCGA-G3-AAV6	1	65	FALSE
TCGA-EP-A12J-11A	TCGA-EP-A12J	0	570	FALSE
TCGA-DD-AACD-01A	TCGA-DD-AACD	1	381	FALSE
TCGA-DD-A11C-01A	TCGA-DD-A11C	0	662	FALSE
TCGA-DD-A119-01A	TCGA-DD-A119	1	223	FALSE
TCGA-DD-A3A3-11A	TCGA-DD-A3A3	1	535	FALSE
TCGA-DD-A3A9-01A	TCGA-DD-A3A9	1	931	FALSE
TCGA-DD-AACH-01A	TCGA-DD-AACH	1	195	FALSE
TCGA-FV-A3I0-01A	TCGA-FV-A3I0	0	848	FALSE
TCGA-GJ-A3OU-01A	TCGA-GJ-A3OU	0	879	FALSE
TCGA-DD-AADN-01A	TCGA-DD-AADN	0	898	FALSE
TCGA-CC-5262-01A	TCGA-CC-5262	1	103	FALSE
TCGA-DD-A1EL-01A	TCGA-DD-A1EL	1	415	FALSE
TCGA-2Y-A9H0-01A	TCGA-2Y-A9H0	0	3675	FALSE
TCGA-CC-5259-01A	TCGA-CC-5259	0	250	FALSE
TCGA-DD-AAC8-01A	TCGA-DD-AAC8	1	16	FALSE
TCGA-DD-AADQ-01A	TCGA-DD-AADQ	0	436	FALSE
TCGA-G3-A25X-01A	TCGA-G3-A25X	0	1779	FALSE
TCGA-G3-A25T-01A	TCGA-G3-A25T	0	1553	FALSE
TCGA-LG-A6GG-01A	TCGA-LG-A6GG	0	387	FALSE
TCGA-CC-A7IG-01A	TCGA-CC-A7IG	1	299	FALSE
TCGA-ED-A7XO-01A	TCGA-ED-A7XO	0	427	FALSE
TCGA-WQ-A9G7-01A	TCGA-WQ-A9G7	0	30	FALSE
TCGA-DD-A1EL-11A	TCGA-DD-A1EL	1	415	FALSE
TCGA-EP-A26S-11A	TCGA-EP-A26S	0	608	FALSE
TCGA-DD-A3A1-01A	TCGA-DD-A3A1	1	233	FALSE
TCGA-DD-A4NQ-01A	TCGA-DD-A4NQ	1	373	FALSE
TCGA-CC-A5UD-01A	TCGA-CC-A5UD	1	304	FALSE
TCGA-DD-AACI-01A	TCGA-DD-AACI	0	1618	FALSE
TCGA-KR-A7K7-01A	TCGA-KR-A7K7	0	951	FALSE
TCGA-FV-A2QR-11A	TCGA-FV-A2QR	1	581	FALSE
TCGA-DD-A3A1-11A	TCGA-DD-A3A1	1	233	FALSE
TCGA-DD-A1EI-11A	TCGA-DD-A1EI	0	183	FALSE
TCGA-WX-AA47-01A	TCGA-WX-AA47	1	556	FALSE
TCGA-BC-4073-01B	TCGA-BC-4073	0	849	FALSE
TCGA-DD-A3A3-01A	TCGA-DD-A3A3	1	535	FALSE
TCGA-DD-A4NA-01A	TCGA-DD-A4NA	0	1008	FALSE
TCGA-BC-A10T-11A	TCGA-BC-A10T	1	837	FALSE
TCGA-CC-5260-01A	TCGA-CC-5260	1	87	FALSE
TCGA-EP-A3RK-01A	TCGA-EP-A3RK	0	363	FALSE
TCGA-DD-AACG-01A	TCGA-DD-AACG	1	469	FALSE
TCGA-DD-A39V-11A	TCGA-DD-A39V	1	643	FALSE
TCGA-DD-A1EG-01A	TCGA-DD-A1EG	1	1372	FALSE
TCGA-DD-A39Y-01A	TCGA-DD-A39Y	1	171	FALSE
TCGA-ES-A2HT-01A	TCGA-ES-A2HT	1	438	FALSE
TCGA-DD-AADR-01A	TCGA-DD-AADR	0	2028	FALSE
TCGA-BC-A10Q-01A	TCGA-BC-A10Q	1	1135	FALSE
TCGA-CC-5264-01A	TCGA-CC-5264	1	102	FALSE
TCGA-DD-A118-01A	TCGA-DD-A118	0	3437	FALSE
TCGA-DD-A1EK-01A	TCGA-DD-A1EK	1	558	FALSE
TCGA-ZS-A9CD-01A	TCGA-ZS-A9CD	1	1386	FALSE
TCGA-DD-AA3A-01A	TCGA-DD-AA3A	1	410	FALSE
TCGA-BC-A10W-01A	TCGA-BC-A10W	1	91	FALSE
TCGA-DD-A114-01A	TCGA-DD-A114	1	1149	FALSE
TCGA-DD-AAE4-01A	TCGA-DD-AAE4	0	608	FALSE
TCGA-T1-A6J8-01A	TCGA-T1-A6J8	0	23	FALSE
TCGA-FV-A3I0-11A	TCGA-FV-A3I0	0	848	FALSE
TCGA-DD-A3A6-01A	TCGA-DD-A3A6	1	3258	FALSE
TCGA-DD-A39V-01A	TCGA-DD-A39V	1	643	FALSE
TCGA-DD-AACO-01A	TCGA-DD-AACO	0	1876	FALSE
TCGA-WX-AA44-01A	TCGA-WX-AA44	0	615	FALSE
TCGA-BC-A5W4-01A	TCGA-BC-A5W4	1	547	FALSE
TCGA-DD-A3A6-11A	TCGA-DD-A3A6	1	3258	FALSE
TCGA-DD-A3A8-11A	TCGA-DD-A3A8	1	11	FALSE
TCGA-FV-A4ZP-01A	TCGA-FV-A4ZP	1	2486	FALSE

## Sheet: Extended Data Fig. 10d
Extended Data Fig. 10d (Survival probability)
sample	patient	OS	OS.time	Subgroup: CHRM5:>=9.6 AND CHRM3:>=11
TCGA-CC-A7IF-01A	TCGA-CC-A7IF	1	649	TRUE
TCGA-2Y-A9GZ-01A	TCGA-2Y-A9GZ	1	848	TRUE
TCGA-G3-A7M9-01A	TCGA-G3-A7M9	1	56	TRUE
TCGA-2Y-A9H6-01A	TCGA-2Y-A9H6	0	357	TRUE
TCGA-DD-A4ND-01A	TCGA-DD-A4ND	0	2746	TRUE
TCGA-2Y-A9GT-01A	TCGA-2Y-A9GT	1	1624	TRUE
TCGA-G3-A25U-01A	TCGA-G3-A25U	0	1636	TRUE
TCGA-DD-AACL-01A	TCGA-DD-AACL	1	107	TRUE
TCGA-2Y-A9GV-01A	TCGA-2Y-A9GV	1	2532	TRUE
TCGA-DD-AACA-02A	TCGA-DD-AACA	0	2301	TRUE
TCGA-ZP-A9D4-01A	TCGA-ZP-A9D4	0	395	TRUE
TCGA-G3-A6UC-01A	TCGA-G3-A6UC	0	671	TRUE
TCGA-DD-AAD8-01A	TCGA-DD-AAD8	0	1219	TRUE
TCGA-CC-A7IH-01A	TCGA-CC-A7IH	0	365	TRUE
TCGA-DD-AACE-01A	TCGA-DD-AACE	0	2184	TRUE
TCGA-NI-A8LF-01A	TCGA-NI-A8LF	0	799	TRUE
TCGA-ZP-A9D0-01A	TCGA-ZP-A9D0	0	1091	TRUE
TCGA-ZP-A9CY-01A	TCGA-ZP-A9CY	0	782	TRUE
TCGA-EP-A2KC-01A	TCGA-EP-A2KC	1	19	TRUE
TCGA-DD-AAEK-01A	TCGA-DD-AAEK	0	1067	TRUE
TCGA-DD-A73A-01A	TCGA-DD-A73A	0	728	TRUE
TCGA-ZS-A9CE-01A	TCGA-ZS-A9CE	0	1241	TRUE
TCGA-DD-A11B-01A	TCGA-DD-A11B	1	14	TRUE
TCGA-DD-AAVY-01A	TCGA-DD-AAVY	0	1970	TRUE
TCGA-FV-A23B-01A	TCGA-FV-A23B	1	1852	TRUE
TCGA-DD-A4NV-01A	TCGA-DD-A4NV	0	2398	TRUE
TCGA-G3-A7M6-01A	TCGA-G3-A7M6	0	632	TRUE
TCGA-ED-A4XI-01A	TCGA-ED-A4XI	0	819	TRUE
TCGA-DD-AADB-01A	TCGA-DD-AADB	0	1242	TRUE
TCGA-2Y-A9GS-01A	TCGA-2Y-A9GS	1	724	TRUE
TCGA-ZP-A9D2-01A	TCGA-ZP-A9D2	1	765	TRUE
TCGA-DD-AADG-01A	TCGA-DD-AADG	0	1145	TRUE
TCGA-CC-A8HS-01A	TCGA-CC-A8HS	1	300	TRUE
TCGA-G3-A3CH-01A	TCGA-G3-A3CH	0	780	TRUE
TCGA-G3-A7M8-01A	TCGA-G3-A7M8	0	430	TRUE
TCGA-DD-AADW-01A	TCGA-DD-AADW	0	587	TRUE
TCGA-DD-AACW-01A	TCGA-DD-AACW	0	1424	TRUE
TCGA-DD-A4NI-01A	TCGA-DD-A4NI	0	816	TRUE
TCGA-DD-A4NJ-01A	TCGA-DD-A4NJ	0	928	TRUE
TCGA-G3-A3CI-01A	TCGA-G3-A3CI	0	180	TRUE
TCGA-UB-A7MB-01A	TCGA-UB-A7MB	0	601	TRUE
TCGA-DD-AAEB-01A	TCGA-DD-AAEB	0	478	TRUE
TCGA-2Y-A9GY-01A	TCGA-2Y-A9GY	1	757	TRUE
TCGA-DD-A1EB-01A	TCGA-DD-A1EB	0	2017	TRUE
TCGA-CC-A7IK-01A	TCGA-CC-A7IK	1	262	TRUE
TCGA-DD-A4NS-01A	TCGA-DD-A4NS	1	2456	TRUE
TCGA-2Y-A9GU-01A	TCGA-2Y-A9GU	0	1939	TRUE
TCGA-DD-A4NK-01A	TCGA-DD-A4NK	1	1210	TRUE
TCGA-GJ-A6C0-01A	TCGA-GJ-A6C0	1	31	TRUE
TCGA-4R-AA8I-01A	TCGA-4R-AA8I	1	262	TRUE
TCGA-DD-AADV-01A	TCGA-DD-AADV	0	574	TRUE
TCGA-GJ-A9DB-01A	TCGA-GJ-A9DB	1	67	TRUE
TCGA-EP-A2KB-01A	TCGA-EP-A2KB	1	596	TRUE
TCGA-NI-A4U2-01A	TCGA-NI-A4U2	1	1791	TRUE
TCGA-MR-A520-01A	TCGA-MR-A520	0	229	TRUE
TCGA-LG-A9QC-01A	TCGA-LG-A9QC	0	425	TRUE
TCGA-KR-A7K0-01A	TCGA-KR-A7K0	1	65	TRUE
TCGA-DD-AADL-01A	TCGA-DD-AADL	0	636	TRUE
TCGA-G3-AAUZ-01A	TCGA-G3-AAUZ	0	480	TRUE
TCGA-FV-A496-01A	TCGA-FV-A496	0	10	TRUE
TCGA-DD-AAD1-01A	TCGA-DD-AAD1	0	564	TRUE
TCGA-DD-AACN-01A	TCGA-DD-AACN	0	1302	TRUE
TCGA-LG-A9QD-01A	TCGA-LG-A9QD	0	366	TRUE
TCGA-DD-A4NO-01A	TCGA-DD-A4NO	0	2245	TRUE
TCGA-ES-A2HS-01A	TCGA-ES-A2HS	1	688	TRUE
TCGA-2Y-A9H7-01A	TCGA-2Y-A9H7	0	1168	TRUE
TCGA-ZS-A9CF-01A	TCGA-ZS-A9CF	0	2412	TRUE
TCGA-DD-A39Z-11A	TCGA-DD-A39Z	1	601	TRUE
TCGA-RC-A7SB-01A	TCGA-RC-A7SB	0	588	TRUE
TCGA-MR-A8JO-01A	TCGA-MR-A8JO	0	330	TRUE
TCGA-2Y-A9H9-01A	TCGA-2Y-A9H9	0	697	TRUE
TCGA-DD-AADU-01A	TCGA-DD-AADU	0	554	TRUE
TCGA-WQ-AB4B-01A	TCGA-WQ-AB4B	0	395	TRUE
TCGA-BD-A3ER-01A	TCGA-BD-A3ER	0	1115	TRUE
TCGA-FV-A3I1-01A	TCGA-FV-A3I1	1	247	TRUE
TCGA-DD-AAVV-01A	TCGA-DD-AAVV	0	2455	TRUE
TCGA-DD-AADA-01A	TCGA-DD-AADA	0	1233	TRUE
TCGA-DD-AACQ-01A	TCGA-DD-AACQ	1	432	TRUE
TCGA-UB-A7MC-01A	TCGA-UB-A7MC	0	500	TRUE
TCGA-DD-AAD6-01A	TCGA-DD-AAD6	0	672	TRUE
TCGA-DD-AACV-01A	TCGA-DD-AACV	0	1531	TRUE
TCGA-DD-AACF-01A	TCGA-DD-AACF	1	365	TRUE
TCGA-DD-AAE7-01A	TCGA-DD-AAE7	0	644	TRUE
TCGA-RC-A7SK-01A	TCGA-RC-A7SK	0	472	TRUE
TCGA-ED-A7XP-01A	TCGA-ED-A7XP	0	400	TRUE
TCGA-ZP-A9D1-01A	TCGA-ZP-A9D1	0	21	TRUE
TCGA-KR-A7K2-01A	TCGA-KR-A7K2	0	829	TRUE
TCGA-UB-AA0U-01A	TCGA-UB-AA0U	0	327	TRUE
TCGA-CC-A8HT-01A	TCGA-CC-A8HT	1	140	TRUE
TCGA-DD-A4NL-01A	TCGA-DD-A4NL	0	1711	TRUE
TCGA-DD-AAW1-01A	TCGA-DD-AAW1	0	1989	TRUE
TCGA-CC-A3MC-01A	TCGA-CC-A3MC	0	363	TRUE
TCGA-WJ-A86L-01A	TCGA-WJ-A86L	0	345	TRUE
TCGA-CC-A1HT-01A	TCGA-CC-A1HT	1	101	TRUE
TCGA-2Y-A9H5-01A	TCGA-2Y-A9H5	1	555	TRUE
TCGA-BC-A10Q-11A	TCGA-BC-A10Q	1	1135	TRUE
TCGA-EP-A12J-01A	TCGA-EP-A12J	0	570	TRUE
TCGA-DD-A118-11A	TCGA-DD-A118	0	3437	TRUE
TCGA-ED-A97K-01A	TCGA-ED-A97K	0	6	TRUE
TCGA-G3-AAV0-01A	TCGA-G3-AAV0	0	476	TRUE
TCGA-5C-A9VG-01A	TCGA-5C-A9VG	0	328	TRUE
TCGA-BC-A10R-11A	TCGA-BC-A10R	1	308	TRUE
TCGA-ZS-A9CF-02A	TCGA-ZS-A9CF	0	2412	TRUE
TCGA-DD-A4NR-01A	TCGA-DD-A4NR	1	9	TRUE
TCGA-2Y-A9HA-01A	TCGA-2Y-A9HA	1	36	TRUE
TCGA-BC-A10X-01A	TCGA-BC-A10X	1	770	TRUE
TCGA-BC-A110-11A	TCGA-BC-A110	1	2116	TRUE
TCGA-DD-A1EF-01A	TCGA-DD-A1EF	1	394	TRUE
TCGA-K7-A6G5-01A	TCGA-K7-A6G5	0	512	TRUE
TCGA-ED-A7PZ-01A	TCGA-ED-A7PZ	0	6	TRUE
TCGA-G3-A3CH-11A	TCGA-G3-A3CH	0	780	TRUE
TCGA-DD-A11D-11A	TCGA-DD-A11D	1	1560	TRUE
TCGA-DD-AAVZ-01A	TCGA-DD-AAVZ	0	1900	TRUE
TCGA-DD-AACS-01A	TCGA-DD-AACS	0	1804	TRUE
TCGA-DD-AACA-01A	TCGA-DD-AACA	0	2301	TRUE
TCGA-DD-AAVW-01A	TCGA-DD-AAVW	0	2317	TRUE
TCGA-G3-A25Y-01A	TCGA-G3-A25Y	1	452	TRUE
TCGA-DD-A73G-01A	TCGA-DD-A73G	0	3478	TRUE
TCGA-G3-AAV1-01A	TCGA-G3-AAV1	1	359	TRUE
TCGA-5R-AAAM-01A	TCGA-5R-AAAM	1	46	TRUE
TCGA-DD-AAEH-01A	TCGA-DD-AAEH	0	784	TRUE
TCGA-XR-A8TC-01A	TCGA-XR-A8TC	0	1339	TRUE
TCGA-DD-A11D-01A	TCGA-DD-A11D	1	1560	TRUE
TCGA-DD-A4NB-01A	TCGA-DD-A4NB	0	989	TRUE
TCGA-BD-A2L6-11A	TCGA-BD-A2L6	0	1363	TRUE
TCGA-BC-A10Y-01A	TCGA-BC-A10Y	1	711	TRUE
TCGA-UB-A7ME-01A	TCGA-UB-A7ME	0	486	TRUE
TCGA-DD-AACK-01A	TCGA-DD-AACK	0	9	TRUE
TCGA-DD-AADP-01A	TCGA-DD-AADP	0	458	TRUE
TCGA-RC-A7SF-01A	TCGA-RC-A7SF	0	579	TRUE
TCGA-5C-A9VH-01A	TCGA-5C-A9VH	0	322	TRUE
TCGA-G3-A25Z-01A	TCGA-G3-A25Z	0	655	TRUE
TCGA-MI-A75I-01A	TCGA-MI-A75I	0	630	TRUE
TCGA-DD-AAE9-01A	TCGA-DD-AAE9	0	722	TRUE
TCGA-DD-AACY-01A	TCGA-DD-AACY	0	1450	TRUE
TCGA-G3-A5SK-01A	TCGA-G3-A5SK	0	744	TRUE
TCGA-DD-A1EA-01A	TCGA-DD-A1EA	0	2415	TRUE
TCGA-UB-A7MA-01A	TCGA-UB-A7MA	0	848	TRUE
TCGA-DD-A1EB-11A	TCGA-DD-A1EB	0	2017	TRUE
TCGA-DD-AACU-01A	TCGA-DD-AACU	0	1567	TRUE
TCGA-G3-A5SL-01A	TCGA-G3-A5SL	0	621	TRUE
TCGA-BC-A3KF-01A	TCGA-BC-A3KF	0	8	TRUE
TCGA-G3-A25S-01A	TCGA-G3-A25S	1	416	TRUE
TCGA-DD-A4NE-01A	TCGA-DD-A4NE	1	660	TRUE
TCGA-BC-A10Y-11A	TCGA-BC-A10Y	1	711	TRUE
TCGA-DD-A113-11A	TCGA-DD-A113	0	2425	TRUE
TCGA-DD-A11C-11A	TCGA-DD-A11C	0	662	TRUE
TCGA-DD-AAW0-01A	TCGA-DD-AAW0	0	2015	TRUE
TCGA-DD-A1EC-11A	TCGA-DD-A1EC	0	602	TRUE
TCGA-2Y-A9H4-01A	TCGA-2Y-A9H4	0	1452	TRUE
TCGA-G3-A5SI-01A	TCGA-G3-A5SI	1	768	TRUE
TCGA-EP-A26S-01A	TCGA-EP-A26S	0	608	TRUE
TCGA-ZP-A9CV-01A	TCGA-ZP-A9CV	1	1088	TRUE
TCGA-DD-A73C-01A	TCGA-DD-A73C	0	701	TRUE
TCGA-G3-A5SM-01A	TCGA-G3-A5SM	0	520	TRUE
TCGA-XR-A8TG-01A	TCGA-XR-A8TG	0	898	TRUE
TCGA-BW-A5NO-01A	TCGA-BW-A5NO	0	20	TRUE
TCGA-DD-A73E-01A	TCGA-DD-A73E	0	44	TRUE
TCGA-DD-AADM-01A	TCGA-DD-AADM	1	12	TRUE
TCGA-CC-5261-01A	TCGA-CC-5261	1	97	TRUE
TCGA-DD-AACA-02B	TCGA-DD-AACA	0	2301	TRUE
TCGA-XR-A8TE-01A	TCGA-XR-A8TE	0	925	TRUE
TCGA-DD-AADK-01A	TCGA-DD-AADK	0	1049	TRUE
TCGA-DD-A113-01A	TCGA-DD-A113	0	2425	TRUE
TCGA-CC-A7II-01A	TCGA-CC-A7II	0	399	TRUE
TCGA-2Y-A9HB-01A	TCGA-2Y-A9HB	0	260	TRUE
TCGA-DD-A4NP-01A	TCGA-DD-A4NP	0	3308	TRUE
TCGA-HP-A5N0-01A	TCGA-HP-A5N0	1	752	TRUE
TCGA-DD-A1EI-01A	TCGA-DD-A1EI	0	183	TRUE
TCGA-BC-A10Z-01A	TCGA-BC-A10Z	1	34	TRUE
TCGA-BD-A2L6-01A	TCGA-BD-A2L6	0	1363	TRUE
TCGA-XR-A8TF-01A	TCGA-XR-A8TF	1	693	TRUE
TCGA-DD-AAW2-01A	TCGA-DD-AAW2	0	1855	TRUE
TCGA-BC-A10R-01A	TCGA-BC-A10R	1	308	TRUE
TCGA-G3-AAV7-01A	TCGA-G3-AAV7	0	361	TRUE
TCGA-BC-A217-01A	TCGA-BC-A217	1	1397	TRUE
TCGA-BC-A10S-01A	TCGA-BC-A10S	1	1423	TRUE
TCGA-DD-AADJ-01A	TCGA-DD-AADJ	0	1066	TRUE
TCGA-DD-AAVP-01A	TCGA-DD-AAVP	0	2752	TRUE
TCGA-DD-A1EJ-01A	TCGA-DD-A1EJ	1	1005	TRUE
TCGA-K7-A5RF-01A	TCGA-K7-A5RF	0	631	TRUE
TCGA-G3-A25V-01A	TCGA-G3-A25V	0	860	TRUE
TCGA-EP-A3RK-11A	TCGA-EP-A3RK	0	363	TRUE
TCGA-ED-A8O5-01A	TCGA-ED-A8O5	0	406	TRUE
TCGA-2Y-A9GW-01A	TCGA-2Y-A9GW	1	1271	TRUE
TCGA-BC-A10T-01A	TCGA-BC-A10T	1	837	TRUE
TCGA-2Y-A9GX-01A	TCGA-2Y-A9GX	0	2442	TRUE
TCGA-DD-AAEG-01A	TCGA-DD-AAEG	0	719	TRUE
TCGA-ED-A66X-01A	TCGA-ED-A66X	0	406	TRUE
TCGA-DD-AAC9-01A	TCGA-DD-AAC9	0	347	TRUE
TCGA-DD-A115-01A	TCGA-DD-A115	1	2542	TRUE
TCGA-RC-A6M5-01A	TCGA-RC-A6M5	0	15	TRUE
TCGA-MI-A75E-01A	TCGA-MI-A75E	0	507	TRUE
TCGA-CC-5258-01A	TCGA-CC-5258	1	129	TRUE
TCGA-DD-AAD5-01A	TCGA-DD-AAD5	0	1345	TRUE
TCGA-DD-A1EH-01A	TCGA-DD-A1EH	0	1495	TRUE
TCGA-5C-AAPD-01A	TCGA-5C-AAPD	0	20	TRUE
TCGA-DD-A4NN-01A	TCGA-DD-A4NN	1	899	TRUE
TCGA-DD-AAE2-01A	TCGA-DD-AAE2	0	638	TRUE
TCGA-DD-AADI-01A	TCGA-DD-AADI	0	1085	TRUE
TCGA-2Y-A9H3-01A	TCGA-2Y-A9H3	0	1516	TRUE
TCGA-RC-A6M6-01A	TCGA-RC-A6M6	0	9	TRUE
TCGA-DD-AAE1-01A	TCGA-DD-AAE1	0	552	TRUE
TCGA-BC-A10Z-11A	TCGA-BC-A10Z	1	34	TRUE
TCGA-ED-A7PY-01A	TCGA-ED-A7PY	0	390	TRUE
TCGA-DD-AAVS-01A	TCGA-DD-AAVS	0	1823	TRUE
TCGA-BC-A10U-01A	TCGA-BC-A10U	1	837	TRUE
TCGA-DD-AAE3-01A	TCGA-DD-AAE3	0	566	TRUE
TCGA-ZP-A9CZ-01A	TCGA-ZP-A9CZ	0	706	TRUE
TCGA-DD-A1EJ-11A	TCGA-DD-A1EJ	1	1005	TRUE
TCGA-O8-A75V-01A	TCGA-O8-A75V	0	538	TRUE
TCGA-CC-5263-01A	TCGA-CC-5263	1	129	TRUE
TCGA-DD-AADD-01A	TCGA-DD-AADD	0	1231	TRUE
TCGA-DD-AADF-01A	TCGA-DD-AADF	1	115	TRUE
TCGA-BC-A216-01A	TCGA-BC-A216	0	1351	TRUE
TCGA-QA-A7B7-01A	TCGA-QA-A7B7	0	94	TRUE
TCGA-UB-A7MD-01A	TCGA-UB-A7MD	1	52	TRUE
TCGA-DD-AAVQ-01A	TCGA-DD-AAVQ	0	2728	TRUE
TCGA-DD-AAD3-01A	TCGA-DD-AAD3	0	1295	TRUE
TCGA-BC-A8YO-01A	TCGA-BC-A8YO	0	562	TRUE
TCGA-DD-A3A4-01A	TCGA-DD-A3A4	1	612	TRUE
TCGA-DD-A73B-01A	TCGA-DD-A73B	1	283	TRUE
TCGA-DD-AACX-01A	TCGA-DD-AACX	0	170	TRUE
TCGA-DD-AAW3-01A	TCGA-DD-AAW3	0	1633	TRUE
TCGA-G3-A7M7-01A	TCGA-G3-A7M7	0	361	TRUE
TCGA-MI-A75H-01A	TCGA-MI-A75H	0	747	TRUE
TCGA-DD-A114-11A	TCGA-DD-A114	1	1149	TRUE
TCGA-DD-AACT-01A	TCGA-DD-AACT	0	1562	TRUE
TCGA-DD-AACP-01A	TCGA-DD-AACP	0	415	TRUE
TCGA-DD-A1ED-01A	TCGA-DD-A1ED	0	2301	TRUE
TCGA-BC-A3KG-01A	TCGA-BC-A3KG	0	680	TRUE
TCGA-DD-A3A5-01A	TCGA-DD-A3A5	1	3125	TRUE
TCGA-BC-A112-01A	TCGA-BC-A112	1	153	TRUE
TCGA-BC-A69H-01A	TCGA-BC-A69H	0	444	TRUE
TCGA-BC-A110-01A	TCGA-BC-A110	1	2116	TRUE
TCGA-CC-A7IJ-01A	TCGA-CC-A7IJ	0	382	FALSE
TCGA-DD-AAED-01A	TCGA-DD-AAED	0	763	FALSE
TCGA-RC-A7SH-01A	TCGA-RC-A7SH	0	468	FALSE
TCGA-CC-A9FS-01A	TCGA-CC-A9FS	0	211	FALSE
TCGA-FV-A3I1-11A	TCGA-FV-A3I1	1	247	FALSE
TCGA-DD-AAEA-01A	TCGA-DD-AAEA	0	575	FALSE
TCGA-DD-AADC-01A	TCGA-DD-AADC	1	425	FALSE
TCGA-G3-AAV5-01A	TCGA-G3-AAV5	0	354	FALSE
TCGA-MI-A75C-01A	TCGA-MI-A75C	0	291	FALSE
TCGA-FV-A23B-11A	TCGA-FV-A23B	1	1852	FALSE
TCGA-DD-A3A4-11A	TCGA-DD-A3A4	1	612	FALSE
TCGA-DD-AAVU-01A	TCGA-DD-AAVU	0	2202	FALSE
TCGA-CC-A7IL-01A	TCGA-CC-A7IL	1	278	FALSE
TCGA-FV-A3R2-11A	TCGA-FV-A3R2	1	194	FALSE
TCGA-2Y-A9H8-01A	TCGA-2Y-A9H8	1	633	FALSE
TCGA-UB-AA0V-01A	TCGA-UB-AA0V	0	314	FALSE
TCGA-DD-A1EH-11A	TCGA-DD-A1EH	0	1495	FALSE
TCGA-RC-A6M4-01A	TCGA-RC-A6M4	0	22	FALSE
TCGA-DD-A4NH-01A	TCGA-DD-A4NH	0	917	FALSE
TCGA-DD-A3A2-01A	TCGA-DD-A3A2	1	2131	FALSE
TCGA-DD-A116-01A	TCGA-DD-A116	1	1622	FALSE
TCGA-DD-A39Z-01A	TCGA-DD-A39Z	1	601	FALSE
TCGA-UB-A7MF-01A	TCGA-UB-A7MF	1	214	FALSE
TCGA-DD-A11B-11A	TCGA-DD-A11B	1	14	FALSE
TCGA-DD-AACJ-01A	TCGA-DD-AACJ	0	2102	FALSE
TCGA-WX-AA46-01A	TCGA-WX-AA46	0	756	FALSE
TCGA-RC-A7S9-01A	TCGA-RC-A7S9	0	640	FALSE
TCGA-DD-A4NG-01A	TCGA-DD-A4NG	1	802	FALSE
TCGA-DD-A3A5-11A	TCGA-DD-A3A5	1	3125	FALSE
TCGA-FV-A4ZQ-01A	TCGA-FV-A4ZQ	0	12	FALSE
TCGA-DD-AACB-01A	TCGA-DD-AACB	0	2324	FALSE
TCGA-DD-AADO-01A	TCGA-DD-AADO	0	453	FALSE
TCGA-EP-A2KA-01A	TCGA-EP-A2KA	1	627	FALSE
TCGA-DD-A73D-01A	TCGA-DD-A73D	0	693	FALSE
TCGA-DD-AACC-01A	TCGA-DD-AACC	1	1685	FALSE
TCGA-DD-AADS-01A	TCGA-DD-AADS	0	474	FALSE
TCGA-CC-A3MB-01A	TCGA-CC-A3MB	1	315	FALSE
TCGA-DD-AACZ-01A	TCGA-DD-AACZ	1	171	FALSE
TCGA-ED-A627-01A	TCGA-ED-A627	0	423	FALSE
TCGA-DD-AAD0-01A	TCGA-DD-AAD0	0	137	FALSE
TCGA-DD-A116-11A	TCGA-DD-A116	1	1622	FALSE
TCGA-CC-A123-01A	TCGA-CC-A123	0	219	FALSE
TCGA-ED-A8O6-01A	TCGA-ED-A8O6	1	56	FALSE
TCGA-ED-A5KG-01A	TCGA-ED-A5KG	0	854	FALSE
TCGA-CC-A5UE-01A	TCGA-CC-A5UE	1	272	FALSE
TCGA-DD-A3A2-11A	TCGA-DD-A3A2	1	2131	FALSE
TCGA-CC-A8HU-01A	TCGA-CC-A8HU	1	344	FALSE
TCGA-DD-AAE6-01A	TCGA-DD-AAE6	0	141	FALSE
TCGA-CC-A3M9-01A	TCGA-CC-A3M9	1	300	FALSE
TCGA-DD-A11A-11A	TCGA-DD-A11A	1	79	FALSE
TCGA-BC-4072-01B	TCGA-BC-4072	1	1490	FALSE
TCGA-DD-A39W-01A	TCGA-DD-A39W	1	827	FALSE
TCGA-CC-A8HV-01A	TCGA-CC-A8HV	1	279	FALSE
TCGA-3K-AAZ8-01A	TCGA-3K-AAZ8	0	396	FALSE
TCGA-FV-A3R2-01A	TCGA-FV-A3R2	1	194	FALSE
TCGA-BC-A10U-11A	TCGA-BC-A10U	1	837	FALSE
TCGA-DD-A1EE-01A	TCGA-DD-A1EE	1	349	FALSE
TCGA-G3-A3CG-01A	TCGA-G3-A3CG	0	673	FALSE
TCGA-CC-A7IE-01A	TCGA-CC-A7IE	1	217	FALSE
TCGA-YA-A8S7-01A	TCGA-YA-A8S7	1	412	FALSE
TCGA-DD-A3A8-01A	TCGA-DD-A3A8	1	11	FALSE
TCGA-5R-AA1C-01A	TCGA-5R-AA1C	0	520	FALSE
TCGA-DD-AAD2-01A	TCGA-DD-AAD2	0	658	FALSE
TCGA-DD-A1EG-11A	TCGA-DD-A1EG	1	1372	FALSE
TCGA-DD-AAEE-01A	TCGA-DD-AAEE	0	810	FALSE
TCGA-DD-AAVX-01A	TCGA-DD-AAVX	0	1718	FALSE
TCGA-BC-A216-11A	TCGA-BC-A216	0	1351	FALSE
TCGA-BD-A3EP-11A	TCGA-BD-A3EP	0	409	FALSE
TCGA-CC-A9FW-01A	TCGA-CC-A9FW	0	248	FALSE
TCGA-MI-A75G-01A	TCGA-MI-A75G	0	698	FALSE
TCGA-DD-A11A-01A	TCGA-DD-A11A	1	79	FALSE
TCGA-DD-A1EE-11A	TCGA-DD-A1EE	1	349	FALSE
TCGA-G3-A5SJ-01A	TCGA-G3-A5SJ	0	698	FALSE
TCGA-G3-A3CK-01A	TCGA-G3-A3CK	0	585	FALSE
TCGA-BC-A10X-11A	TCGA-BC-A10X	1	770	FALSE
TCGA-KR-A7K8-01A	TCGA-KR-A7K8	0	906	FALSE
TCGA-G3-A3CJ-01A	TCGA-G3-A3CJ	0	594	FALSE
TCGA-DD-A4NF-01A	TCGA-DD-A4NF	0	942	FALSE
TCGA-RG-A7D4-01A	TCGA-RG-A7D4	0	1098	FALSE
TCGA-ZS-A9CG-01A	TCGA-ZS-A9CG	0	341	FALSE
TCGA-CC-A3MA-01A	TCGA-CC-A3MA	1	303	FALSE
TCGA-ED-A82E-01A	TCGA-ED-A82E	0	408	FALSE
TCGA-CC-A5UC-01A	TCGA-CC-A5UC	1	347	FALSE
TCGA-FV-A3R3-01A	TCGA-FV-A3R3	1	366	FALSE
TCGA-DD-AAEI-01A	TCGA-DD-AAEI	0	1531	FALSE
TCGA-ED-A66Y-01A	TCGA-ED-A66Y	1	296	FALSE
TCGA-ED-A459-01A	TCGA-ED-A459	0	910	FALSE
TCGA-2Y-A9H2-01A	TCGA-2Y-A9H2	0	1731	FALSE
TCGA-BD-A3EP-01A	TCGA-BD-A3EP	0	409	FALSE
TCGA-G3-A7M5-01A	TCGA-G3-A7M5	0	447	FALSE
TCGA-BC-A69I-01A	TCGA-BC-A69I	0	387	FALSE
TCGA-G3-AAV3-01A	TCGA-G3-AAV3	0	412	FALSE
TCGA-ED-A7PX-01A	TCGA-ED-A7PX	0	6	FALSE
TCGA-DD-A39W-11A	TCGA-DD-A39W	1	827	FALSE
TCGA-DD-AAVR-01A	TCGA-DD-AAVR	0	2513	FALSE
TCGA-FV-A2QR-01A	TCGA-FV-A2QR	1	581	FALSE
TCGA-DD-AADY-01A	TCGA-DD-AADY	0	555	FALSE
TCGA-EP-A3JL-01A	TCGA-EP-A3JL	0	303	FALSE
TCGA-K7-AAU7-01A	TCGA-K7-AAU7	0	359	FALSE
TCGA-PD-A5DF-01A	TCGA-PD-A5DF	1	639	FALSE
TCGA-2Y-A9H1-01A	TCGA-2Y-A9H1	1	1229	FALSE
TCGA-XR-A8TD-01A	TCGA-XR-A8TD	0	1030	FALSE
TCGA-G3-AAV2-01A	TCGA-G3-AAV2	0	372	FALSE
TCGA-DD-AAE0-01A	TCGA-DD-AAE0	0	555	FALSE
TCGA-5R-AA1D-01A	TCGA-5R-AA1D	0	449	FALSE
TCGA-DD-A1EC-01A	TCGA-DD-A1EC	0	602	FALSE
TCGA-DD-A3A7-01A	TCGA-DD-A3A7	1	419	FALSE
TCGA-G3-AAV4-01A	TCGA-G3-AAV4	1	27	FALSE
TCGA-FV-A2QQ-01A	TCGA-FV-A2QQ	0	729	FALSE
TCGA-DD-A73F-01A	TCGA-DD-A73F	0	1085	FALSE
TCGA-BC-A10W-11A	TCGA-BC-A10W	1	91	FALSE
TCGA-DD-A39X-01A	TCGA-DD-A39X	1	1694	FALSE
TCGA-DD-A119-11A	TCGA-DD-A119	1	223	FALSE
TCGA-FV-A495-01A	TCGA-FV-A495	0	1	FALSE
TCGA-HP-A5MZ-01A	TCGA-HP-A5MZ	1	91	FALSE
TCGA-K7-A5RG-01A	TCGA-K7-A5RG	0	519	FALSE
TCGA-ES-A2HT-11A	TCGA-ES-A2HT	1	438	FALSE
TCGA-DD-A39X-11A	TCGA-DD-A39X	1	1694	FALSE
TCGA-G3-AAV6-01A	TCGA-G3-AAV6	1	65	FALSE
TCGA-EP-A12J-11A	TCGA-EP-A12J	0	570	FALSE
TCGA-DD-AACD-01A	TCGA-DD-AACD	1	381	FALSE
TCGA-DD-A11C-01A	TCGA-DD-A11C	0	662	FALSE
TCGA-DD-A119-01A	TCGA-DD-A119	1	223	FALSE
TCGA-DD-A3A3-11A	TCGA-DD-A3A3	1	535	FALSE
TCGA-DD-A3A9-01A	TCGA-DD-A3A9	1	931	FALSE
TCGA-DD-AACH-01A	TCGA-DD-AACH	1	195	FALSE
TCGA-FV-A3I0-01A	TCGA-FV-A3I0	0	848	FALSE
TCGA-GJ-A3OU-01A	TCGA-GJ-A3OU	0	879	FALSE
TCGA-DD-AADN-01A	TCGA-DD-AADN	0	898	FALSE
TCGA-CC-5262-01A	TCGA-CC-5262	1	103	FALSE
TCGA-DD-A1EL-01A	TCGA-DD-A1EL	1	415	FALSE
TCGA-2Y-A9H0-01A	TCGA-2Y-A9H0	0	3675	FALSE
TCGA-CC-5259-01A	TCGA-CC-5259	0	250	FALSE
TCGA-DD-AAC8-01A	TCGA-DD-AAC8	1	16	FALSE
TCGA-DD-AADQ-01A	TCGA-DD-AADQ	0	436	FALSE
TCGA-G3-A25X-01A	TCGA-G3-A25X	0	1779	FALSE
TCGA-G3-A25T-01A	TCGA-G3-A25T	0	1553	FALSE
TCGA-LG-A6GG-01A	TCGA-LG-A6GG	0	387	FALSE
TCGA-CC-A7IG-01A	TCGA-CC-A7IG	1	299	FALSE
TCGA-ED-A7XO-01A	TCGA-ED-A7XO	0	427	FALSE
TCGA-WQ-A9G7-01A	TCGA-WQ-A9G7	0	30	FALSE
TCGA-DD-A1EL-11A	TCGA-DD-A1EL	1	415	FALSE
TCGA-EP-A26S-11A	TCGA-EP-A26S	0	608	FALSE
TCGA-DD-A3A1-01A	TCGA-DD-A3A1	1	233	FALSE
TCGA-DD-A4NQ-01A	TCGA-DD-A4NQ	1	373	FALSE
TCGA-CC-A5UD-01A	TCGA-CC-A5UD	1	304	FALSE
TCGA-DD-AACI-01A	TCGA-DD-AACI	0	1618	FALSE
TCGA-KR-A7K7-01A	TCGA-KR-A7K7	0	951	FALSE
TCGA-FV-A2QR-11A	TCGA-FV-A2QR	1	581	FALSE
TCGA-DD-A3A1-11A	TCGA-DD-A3A1	1	233	FALSE
TCGA-DD-A1EI-11A	TCGA-DD-A1EI	0	183	FALSE
TCGA-WX-AA47-01A	TCGA-WX-AA47	1	556	FALSE
TCGA-BC-4073-01B	TCGA-BC-4073	0	849	FALSE
TCGA-DD-A3A3-01A	TCGA-DD-A3A3	1	535	FALSE
TCGA-DD-A4NA-01A	TCGA-DD-A4NA	0	1008	FALSE
TCGA-BC-A10T-11A	TCGA-BC-A10T	1	837	FALSE
TCGA-CC-5260-01A	TCGA-CC-5260	1	87	FALSE
TCGA-EP-A3RK-01A	TCGA-EP-A3RK	0	363	FALSE
TCGA-DD-AACG-01A	TCGA-DD-AACG	1	469	FALSE
TCGA-DD-A39V-11A	TCGA-DD-A39V	1	643	FALSE
TCGA-DD-A1EG-01A	TCGA-DD-A1EG	1	1372	FALSE
TCGA-DD-A39Y-01A	TCGA-DD-A39Y	1	171	FALSE
TCGA-ES-A2HT-01A	TCGA-ES-A2HT	1	438	FALSE
TCGA-DD-AADR-01A	TCGA-DD-AADR	0	2028	FALSE
TCGA-BC-A10Q-01A	TCGA-BC-A10Q	1	1135	FALSE
TCGA-CC-5264-01A	TCGA-CC-5264	1	102	FALSE
TCGA-DD-A118-01A	TCGA-DD-A118	0	3437	FALSE
TCGA-DD-A1EK-01A	TCGA-DD-A1EK	1	558	FALSE
TCGA-ZS-A9CD-01A	TCGA-ZS-A9CD	1	1386	FALSE
TCGA-DD-AA3A-01A	TCGA-DD-AA3A	1	410	FALSE
TCGA-BC-A10W-01A	TCGA-BC-A10W	1	91	FALSE
TCGA-DD-A114-01A	TCGA-DD-A114	1	1149	FALSE
TCGA-DD-AAE4-01A	TCGA-DD-AAE4	0	608	FALSE
TCGA-T1-A6J8-01A	TCGA-T1-A6J8	0	23	FALSE
TCGA-FV-A3I0-11A	TCGA-FV-A3I0	0	848	FALSE
TCGA-DD-A3A6-01A	TCGA-DD-A3A6	1	3258	FALSE
TCGA-DD-A39V-01A	TCGA-DD-A39V	1	643	FALSE
TCGA-DD-AACO-01A	TCGA-DD-AACO	0	1876	FALSE
TCGA-WX-AA44-01A	TCGA-WX-AA44	0	615	FALSE
TCGA-BC-A5W4-01A	TCGA-BC-A5W4	1	547	FALSE
TCGA-DD-A3A6-11A	TCGA-DD-A3A6	1	3258	FALSE
TCGA-DD-A3A8-11A	TCGA-DD-A3A8	1	11	FALSE
TCGA-FV-A4ZP-01A	TCGA-FV-A4ZP	1	2486	FALSE

## Sheet: Extended Data Fig. 10e
Extended Data Fig. 10e (Lv/BW %)
Control	m3KOm5KO
4.36148	5.25156
4.31894	6.18132
5.04863	4.17941
5.49264	4.09756
11.7224	4.1116
9.06593	4.49495
5.89474	18.098

## Sheet: Extended Data Fig. 10f
Extended Data Fig. 10f (#Tumor nodules)
Control	m3KOm5KO
0	27
6	40
14	0
22	5
98	8
110	25
45	105
